# Supplementary material for: Genome-wide association study, haplotype analysis, and genomic prediction reveal the genetic basis of yield-related traits in soybean (Glycine max L.)
Source: Front Genet. 2022 Aug 17;13:953833. doi: 10.3389/fgene.2022.953833 (PMC9677453; doi:10.3389/fgene.2022.953833)
Supplement: Supplementary file 2 [file DataSheet1.XLSX]

## Sheet: Supplementary Table S1
Supplementary Table S1: Mean, standard deviation and heritability of the four studied traits across six different environments and a combined environment
Traits	Location	Year	Environment	Mean	Standard deviation	Heritability
PPP	Combined	Combined	CE	64.2715	29.984	0.85
SYP	Combined	Combined	CE	15.3695	7.41202	0.8
HSW	Combined	Combined	CE	13.9268	5.35346	0.99
SPP	Combined	Combined	CE	115.948	53.6999	0.89
PPP	JP	2011	E1	56.2224	22.1592	0.81
SYP	JP	2011	E1	12.3246	4.8139	0.71
HSW	JP	2011	E1	13.24	5.15628	0.98
SPP	JP	2011	E1	101.328	42.2124	0.78
PPP	JP	2012	E2	51.919	21.605	0.82
SYP	JP	2012	E2	10.9535	4.59147	0.78
HSW	JP	2012	E2	12.4151	4.94643	0.98
SPP	JP	2012	E2	99.0071	46.554	0.84
PPP	NT	2011	E3	41.4171	22.4537	0.92
SYP	NT	2011	E3	10.4808	4.77456	0.89
HSW	NT	2011	E3	13.8812	5.20981	0.98
SPP	NT	2011	E3	81.0773	44.4327	0.92
PPP	NT	2012	E4	87.177	27.5455	0.82
SYP	NT	2012	E4	20.8076	7.36685	0.86
HSW	NT	2012	E4	15.2063	5.68592	0.99
SPP	NT	2012	E4	148.984	52.8065	0.85
PPP	YZ	2011	E5	69.0246	26.4882	0.65
SYP	YZ	2011	E5	18.922	6.79858	0.63
HSW	YZ	2011	E5	15.0986	5.2185	0.95
SPP	YZ	2011	E5	129.96	48.5751	0.69
PPP	YZ	2012	E6	83.9453	28.775	0.67
SYP	YZ	2012	E6	19.5197	7.26463	0.61
HSW	YZ	2012	E6	13.7238	5.34405	0.94
SPP	YZ	2012	E6	143.012	51.3345	0.67

## Sheet: Supplementary Table S2
Supplementary Table S2: Annotations of the genes underlying six QTL regions
Glyma 1.1 ID (1)	Protein Length (AA)	Top Uniref100 Blastp Hit (2)	E-value (E<10-6)	% Coverage	Top Descriptive Uniref100 Blastp Hit (3)	E-value (E<10-6)	% Coverage	Top TAIR10 Blastp Hit (4)	E-value (E<10-6)	Coverage	Gene Ontology Biological Process IDs (5)	Gene Ontology Biological Process Descriptions	Gene Ontology Molecular Function IDs (6)	Gene Ontology Molecular Function Descriptions	Gene Ontology Cellular Component IDs (7)	Gene Ontology Cellular Component Descriptions	PFAM IDs (8)	PFAM_Descriptions	Panther IDs (9)	Panther_Descriptions	KOG IDs (10)	KOG_Desctiptions	EC IDs (11)	EC_Descriptions	KO IDs (12)	KO_Descriptions
Glyma04g05500	373	UniRef100_I1JTX5 Uncharacterized protein n=1 Tax=Glycine max RepID=I1JTX5_SOYBN	0	99.73	UniRef100_G7J7P1 Heat stress transcription factor A-2 n=1 Tax=Medicago truncatula RepID=G7J7P1_MEDTR	4e-176	98.39	AT2G26150.1 | Symbols: ATHSFA2, HSFA2 | heat shock transcription factor A2 | chr2:11135856-11137217 FORWARD LENGTH=345	1e-118	91.96	GO:0001666 GO:0006355 GO:0006457 GO:0009407 GO:0009408 GO:0009644 GO:0010200 GO:0010286 GO:0034605 GO:0034620 GO:0034976 GO:0042542 GO:0045893 GO:0071456	response to hypoxia; regulation of transcription, DNA-dependent; protein folding; toxin catabolic process; response to heat; response to high light intensity; response to chitin; heat acclimation; cellular response to heat; cellular response to unfolded protein; response to endoplasmic reticulum stress; response to hydrogen peroxide; positive regulation of transcription, DNA-dependent; cellular r…	GO:0003677 GO:0003700 GO:0005515 GO:0043565	DNA binding; sequence-specific DNA binding transcription factor activity; protein binding; sequence-specific DNA binding	GO:0005634 GO:0009507	nucleus; chloroplast	PF00447	HSF-type DNA-binding	PTHR10015 PTHR10015:SF7	HEAT SHOCK TRANSCRIPTION FACTOR; HEAT SHOCK TRANSCRIPTION FACTOR	KOG0627	Heat_shock_transcription_factor	NA	NA	NA	NA
Glyma04g05510	549	UniRef100_UPI000233968F UPI000233968F related cluster n=1 Tax=unknown RepID=UPI000233968F	0	99.82	UniRef100_Q2MIZ8 Cytochrome P450 71B10 n=1 Tax=Medicago truncatula RepID=Q2MIZ8_MEDTR	0	99.64	AT2G26170.1 | Symbols: CYP711A1, MAX1 | cytochrome P450, family 711, subfamily A, polypeptide 1 | chr2:11140851-11143270 FORWARD LENGTH=522	0	95.26	GO:0006612 GO:0009611 GO:0009805 GO:0009926 GO:0009934 GO:0009963 GO:0010223 GO:0010363 GO:0016117 GO:0055114	protein targeting to membrane; response to wounding; coumarin biosynthetic process; auxin polar transport; regulation of meristem structural organization; positive regulation of flavonoid biosynthetic process; secondary shoot formation; regulation of plant-type hypersensitive response; carotenoid biosynthetic process; oxidation-reduction process	GO:0005506 GO:0009055 GO:0016705 GO:0019825 GO:0020037	iron ion binding; electron carrier activity; oxidoreductase activity, acting on paired donors, with incorporation or reduction of molecular oxygen; oxygen binding; heme binding	NA	NA	PF00067	Cytochrome P450	PTHR24301 PTHR24301:SF127	FAMILY NOT NAMED;	KOG0158	Cytochrome_P450_CYP3/CYP5/CYP6/CYP9_subfamilies	NA	NA	NA	NA
Glyma04g05520	451	UniRef100_I1JTX8 Uncharacterized protein n=1 Tax=Glycine max RepID=I1JTX8_SOYBN	0	99.78	UniRef100_G7J7P3 IQ domain-containing protein n=1 Tax=Medicago truncatula RepID=G7J7P3_MEDTR	0	99.11	AT2G26180.1 | Symbols: IQD6 | IQ-domain 6 | chr2:11143433-11144982 REVERSE LENGTH=416	2e-144	97.56	NA	NA	GO:0005516	calmodulin binding	GO:0005634	nucleus	PF00612	IQ calmodulin-binding motif	PTHR13140 PTHR13140:SF84	MYOSIN; MYOSIN VIII	NA	NA	NA	NA	NA	NA
Glyma04g05530	340	UniRef100_I1JTX9 Uncharacterized protein n=2 Tax=Glycine max RepID=I1JTX9_SOYBN	0	99.71	UniRef100_G7J7P6 Mitochondrial substrate carrier family protein B n=1 Tax=Medicago truncatula RepID=G7J7P6_MEDTR	0	99.41	AT1G14560.1 | Symbols: | Mitochondrial substrate carrier family protein | chr1:4981300-4983082 FORWARD LENGTH=331	7e-146	98.24	GO:0006810 GO:0006839 GO:0055085	transport; mitochondrial transport; transmembrane transport	GO:0005215	transporter activity	GO:0005739 GO:0005743	mitochondrion; mitochondrial inner membrane	PF00153	Mitochondrial carrier protein	PTHR24089 PTHR24089:SF104	FAMILY NOT NAMED; SUBFAMILY NOT NAMED	KOG0752	Mitochondrial_solute_carrier_protein	NA	NA	NA	NA
Glyma04g05550	226	UniRef100_C6T0I5 Uncharacterized protein n=2 Tax=Glycine max RepID=C6T0I5_SOYBN	3e-166	99.56	UniRef100_G7I9V5 Lysine decarboxylase-like protein n=1 Tax=Medicago truncatula RepID=G7I9V5_MEDTR	6e-132	92.04	AT5G11950.2 | Symbols: | Putative lysine decarboxylase family protein | chr5:3855072-3856815 FORWARD LENGTH=216	7e-123	89.38	GO:0009089	lysine biosynthetic process via diaminopimelate	GO:0042803	protein homodimerization activity	GO:0005634 GO:0005737 GO:0005829	nucleus; cytoplasm; cytosol	PF03641	Possible lysine decarboxylase	NA	NA	NA	NA	NA	NA	NA	NA
Glyma04g05560	345	UniRef100_I1JTY2 Uncharacterized protein n=2 Tax=Glycine max RepID=I1JTY2_SOYBN	0	99.71	NA	NA	NA	AT5G11960.1 | Symbols: | Protein of unknown function (DUF803) | chr5:3858852-3861462 REVERSE LENGTH=344	3e-173	99.42	GO:0008150	biological process	GO:0003674	molecular function	GO:0009507	chloroplast	PF05653	Protein of unknown function (DUF803)	NA	NA	KOG2922	Uncharacterized_conserved_protein	NA	NA	NA	NA
Glyma04g05570	116	UniRef100_I1JTY4 Uncharacterized protein n=1 Tax=Glycine max RepID=I1JTY4_SOYBN	3e-77	99.14	NA	NA	NA	AT5G11970.1 | Symbols: | Protein of unknown function (DUF3511) | chr5:3863289-3863606 REVERSE LENGTH=105	2e-31	99.14	GO:0008150	biological process	GO:0003674	molecular function	GO:0005886	plasma membrane	PF12023	Domain of unknown function (DUF3511)	NA	NA	NA	NA	NA	NA	NA	NA
Glyma04g05580	414	UniRef100_UPI0001B63A7A UPI0001B63A7A related cluster n=1 Tax=unknown RepID=UPI0001B63A7A	0	99.76	UniRef100_Q40465 Eukaryotic initiation factor 4A-11 n=1 Tax=Nicotiana tabacum RepID=IF411_TOBAC	0	99.76	AT3G13920.1 | Symbols: EIF4A1, RH4, TIF4A1 | eukaryotic translation initiation factor 4A1 | chr3:4592635-4594128 REVERSE LENGTH=412	0	99.76	GO:0006094 GO:0006096 GO:0006413 GO:0009651 GO:0046686	gluconeogenesis; glycolysis; translational initiation; response to salt stress; response to cadmium ion	GO:0003676 GO:0003743 GO:0004386 GO:0005515 GO:0005524 GO:0008026	nucleic acid binding; translation initiation factor activity; helicase activity; protein binding; ATP binding; ATP-dependent helicase activity	GO:0005618 GO:0005634 GO:0005730 GO:0005737 GO:0005829 GO:0009506 GO:0016020 GO:0048046	cell wall; nucleus; nucleolus; cytoplasm; cytosol; plasmodesma; membrane; apoplast	PF00270 PF00271	DEAD/DEAH box helicase; Helicase conserved C-terminal domain	PTHR24031 PTHR24031:SF2	FAMILY NOT NAMED; SUBFAMILY NOT NAMED	KOG0328	Predicted_ATP-dependent_RNA_helicase_FAL1,_involved_in_rRNA_maturation,_DEAD-box_superfamily	NA	NA	K03257	translation_initiation_factor_eIF-4A
Glyma04g05590	167	UniRef100_I1JTY5 Uncharacterized protein n=1 Tax=Glycine max RepID=I1JTY5_SOYBN	2e-110	99.4	NA	NA	NA	NA	NA	NA	NA	NA	NA	NA	NA	NA	NA	NA	NA	NA	NA	NA	NA	NA	NA	NA
Glyma04g05600	720	UniRef100_UPI0002339690 UPI0002339690 related cluster n=1 Tax=unknown RepID=UPI0002339690	0	99.86	UniRef100_G7J8B5 U-box domain-containing protein n=1 Tax=Medicago truncatula RepID=G7J8B5_MEDTR	0	97.92	AT5G12000.1 | Symbols: | Protein kinase protein with adenine nucleotide alpha hydrolases-like domain | chr5:3874151-3876780 REVERSE LENGTH=701	0	92.64	GO:0002238 GO:0006468 GO:0010093 GO:0030048 GO:0048440	response to molecule of fungal origin; protein phosphorylation; specification of floral organ identity; actin filament-based movement; carpel development	GO:0004672 GO:0004674 GO:0005524 GO:0016301 GO:0016772	protein kinase activity; protein serine/threonine kinase activity; ATP binding; kinase activity; transferase activity, transferring phosphorus-containing groups	GO:0005634	nucleus	PF00069 PF00582	Protein kinase domain; Universal stress protein family	PTHR24420 PTHR24420:SF740	FAMILY NOT NAMED;	KOG1187	Serine/threonine_protein_kinase	NA	NA	NA	NA
Glyma04g05620	901	UniRef100_I1JTZ0 Uncharacterized protein n=1 Tax=Glycine max RepID=I1JTZ0_SOYBN	0	99.89	UniRef100_G7J8C0 Puromycin-sensitive aminopeptidase n=1 Tax=Medicago truncatula RepID=G7J8C0_MEDTR	0	99.89	AT4G33090.1 | Symbols: APM1, ATAPM1 | aminopeptidase M1 | chr4:15965915-15970418 REVERSE LENGTH=879	0	99.45	GO:0006094 GO:0006508 GO:0007010 GO:0009926 GO:0010359 GO:0010498	gluconeogenesis; proteolysis; cytoskeleton organization; auxin polar transport; regulation of anion channel activity; proteasomal protein catabolic process	GO:0004177 GO:0008237 GO:0008270	aminopeptidase activity; metallopeptidase activity; zinc ion binding	GO:0005634 GO:0005829 GO:0005886	nucleus; cytosol; plasma membrane	PF01433	Peptidase family M1	PTHR11533 PTHR11533:SF97	PROTEASE M1 ZINC METALLOPROTEASE;	KOG1046	Puromycin-sensitive_aminopeptidase_and_related_aminopeptidases	3.4.11.-	Aminopeptidases.	K08776	puromycin-sensitive_aminopeptidase_[EC:3.4.11.-]
Glyma04g05630	460	UniRef100_I1JTZ1 Uncharacterized protein n=1 Tax=Glycine max RepID=I1JTZ1_SOYBN	0	98.48	UniRef100_Q9SHG2 F20D23.27 protein n=2 Tax=Arabidopsis thaliana RepID=Q9SHG2_ARATH	5e-167	91.3	AT2G47010.2 | Symbols: | unknown protein; FUNCTIONS IN: molecular_function unknown; INVOLVED IN: biological_process unknown; LOCATED IN: endomembrane system; EXPRESSED IN: 17 plant structures; EXPRESSED DURING: 10 growth stages; BEST Arabidopsis thaliana protein match is: unknown protein (TAIR:AT1G17030.1); Has 72 Blast hits to 72 proteins in 13 species: Archae - 0; Bacteria - 0; Metazoa - 0; Fun…	0	99.35	GO:0008150	biological process	GO:0003674	molecular function	NA	NA	NA	NA	NA	NA	NA	NA	NA	NA	NA	NA
Glyma04g05650	214	UniRef100_I1LAT7 Uncharacterized protein n=1 Tax=Glycine max RepID=I1LAT7_SOYBN	4e-117	87.85	UniRef100_B9RN39 Ribonuclease P, putative n=1 Tax=Ricinus communis RepID=B9RN39_RICCO	3e-63	84.58	AT4G01790.1 | Symbols: | Ribosomal protein L7Ae/L30e/S12e/Gadd45 family protein | chr4:769868-770728 FORWARD LENGTH=167	1e-50	72.9	GO:0006626	protein targeting to mitochondrion	GO:0004526	ribonuclease P activity	GO:0005634	nucleus	PF01248	Ribosomal protein L7Ae/L30e/S12e/Gadd45 family	PTHR21596 PTHR21596:SF4	RIBONUCLEASE P PROTEIN SUBUNIT P38-RELATED; RIBONUCLEASE P PROTEIN SUBUNIT P38	KOG3387	60S_ribosomal_protein_15.5kD/SNU13,_NHP2/L7A_family_(includes_ribonuclease_P_subunit_p38),_involved_in_splicing	NA	NA	NA	NA
Glyma04g05670	504	UniRef100_I1JTZ3 Uncharacterized protein n=1 Tax=Glycine max RepID=I1JTZ3_SOYBN	0	99.8	UniRef100_G7J8B8 Serine/threonine protein kinase 38-like protein n=2 Tax=Medicago truncatula RepID=G7J8B8_MEDTR	0	99.8	AT4G33080.2 | Symbols: | AGC (cAMP-dependent, cGMP-dependent and protein kinase C) kinase family protein | chr4:15960146-15964296 FORWARD LENGTH=507	0	99.6	GO:0006468	protein phosphorylation	GO:0004672 GO:0004674 GO:0005524 GO:0016301 GO:0016772	protein kinase activity; protein serine/threonine kinase activity; ATP binding; kinase activity; transferase activity, transferring phosphorus-containing groups	GO:0005634	nucleus	PF00433 PF00069	Protein kinase C terminal domain; Protein kinase domain	PTHR24358 PTHR24358:SF32	SERINE/THREONINE-PROTEIN KINASE 38;	KOG0605	NDR_and_related_serine/threonine_kinases	NA	NA	NA	NA
Glyma04g05680	221	UniRef100_I1JTZ5 Uncharacterized protein n=1 Tax=Glycine max RepID=I1JTZ5_SOYBN	4e-158	99.55	UniRef100_G7J8B6 RNA-binding protein with multiple splicing n=1 Tax=Medicago truncatula RepID=G7J8B6_MEDTR	2e-91	91.86	AT1G76940.2 | Symbols: | RNA-binding (RRM/RBD/RNP motifs) family protein | chr1:28902707-28904085 REVERSE LENGTH=179	2e-25	43.89	GO:0008150	biological process	GO:0000166 GO:0003676	nucleotide binding; nucleic acid binding	GO:0005634	nucleus	PF00076	RNA recognition motif. (a.k.a. RRM, RBD, or RNP domain)	PTHR24011 PTHR24011:SF180	FAMILY NOT NAMED; ;	NA	NA	NA	NA	NA	NA
Glyma04g05690	356	UniRef100_I1JTZ7 Uncharacterized protein n=2 Tax=Glycine max RepID=I1JTZ7_SOYBN	0	99.72	UniRef100_G7J8C3 Cyclopropane-fatty-acyl-phospholipid synthase n=1 Tax=Medicago truncatula RepID=G7J8C3_MEDTR	0	99.72	AT4G33110.2 | Symbols: | S-adenosyl-L-methionine-dependent methyltransferases superfamily protein | chr4:15972497-15974531 REVERSE LENGTH=355	0	99.72	GO:0008610	lipid biosynthetic process	GO:0030794	(S)-coclaurine-N-methyltransferase activity	GO:0005737 GO:0005774 GO:0005886	cytoplasm; vacuolar membrane; plasma membrane	PF02353	Cyclopropane-fatty-acyl-phospholipid synthase	PTHR10108 PTHR10108:SF301	METHYLTRANSFERASE; SUBFAMILY NOT NAMED	NA	NA	NA	NA	NA	NA
Glyma04g05700	162	UniRef100_I1JTZ8 Uncharacterized protein n=1 Tax=Glycine max RepID=I1JTZ8_SOYBN	1e-115	99.38	UniRef100_G7J8C4 WRKY transcription factor n=1 Tax=Medicago truncatula RepID=G7J8C4_MEDTR	4e-71	98.15	AT5G26170.1 | Symbols: WRKY50, ATWRKY50 | WRKY DNA-binding protein 50 | chr5:9147176-9148128 REVERSE LENGTH=173	1e-45	78.4	GO:0006355 GO:0009867 GO:0050832	regulation of transcription, DNA-dependent; jasmonic acid mediated signaling pathway; defense response to fungus	GO:0003700 GO:0043565	sequence-specific DNA binding transcription factor activity; sequence-specific DNA binding	GO:0005634	nucleus	PF03106	WRKY DNA -binding domain	NA	NA	NA	NA	NA	NA	NA	NA
Glyma04g05710	495	UniRef100_I1JTZ9 Uncharacterized protein n=1 Tax=Glycine max RepID=I1JTZ9_SOYBN	0	99.8	UniRef100_G7J8C5 NOL1/NOP2/Sun domain family member 5B n=1 Tax=Medicago truncatula RepID=G7J8C5_MEDTR	0	97.37	AT5G26180.2 | Symbols: | S-adenosyl-L-methionine-dependent methyltransferases superfamily protein | chr5:9149253-9152595 FORWARD LENGTH=567	0	94.55	GO:0008150	biological process	GO:0003674	molecular function	GO:0005737	cytoplasm	PF01189	NOL1/NOP2/sun family	PTHR22807 PTHR22807:SF4	NOP2(YEAST)-RELATED NOL1/NOP2/FMU(SUN) DOMAIN-CONTAINING; WILLIAMS-BEUREN SYNDROME CRITICAL REGION PROTEIN 20	KOG2360	Proliferation-associated_nucleolar_protein__(NOL1)	NA	NA	NA	NA
Glyma04g05720	159	UniRef100_I1JU00 Uncharacterized protein n=1 Tax=Glycine max RepID=I1JU00_SOYBN	8e-111	99.37	UniRef100_B9RQT7 Heat-shock protein, putative n=1 Tax=Ricinus communis RepID=B9RQT7_RICCO	3e-81	99.37	AT5G12020.1 | Symbols: HSP17.6II | 17.6 kDa class II heat shock protein | chr5:3882409-3882876 REVERSE LENGTH=155	8e-55	96.23	GO:0006457 GO:0009408 GO:0009644 GO:0034976 GO:0042542	protein folding; response to heat; response to high light intensity; response to endoplasmic reticulum stress; response to hydrogen peroxide	NA	NA	GO:0005737	cytoplasm	PF00011	Hsp20/alpha crystallin family	PTHR11527 PTHR11527:SF14	SMALL HEAT-SHOCK PROTEIN (HSP20) FAMILY; LETHAL(2) ESSENTIAL FOR LIFE - RELATED	KOG0710	Molecular_chaperone_(small_heat-shock_protein_Hsp26/Hsp42)	NA	NA	NA	NA
Glyma04g05740	346	UniRef100_I1JU01 Uncharacterized protein n=1 Tax=Glycine max RepID=I1JU01_SOYBN	0	99.71	UniRef100_G7J8D0 CCP-like protein n=1 Tax=Medicago truncatula RepID=G7J8D0_MEDTR	0	97.11	AT1G72820.1 | Symbols: | Mitochondrial substrate carrier family protein | chr1:27403457-27404506 FORWARD LENGTH=349	5e-160	99.42	GO:0006810 GO:0006839 GO:0055085	transport; mitochondrial transport; transmembrane transport	NA	NA	GO:0005739 GO:0005743	mitochondrion; mitochondrial inner membrane	PF00153	Mitochondrial carrier protein	PTHR24089 PTHR24089:SF94	FAMILY NOT NAMED; SUBFAMILY NOT NAMED	KOG0765	Predicted_mitochondrial_carrier_protein	NA	NA	NA	NA
Glyma04g05750	232	UniRef100_UPI0002339692 UPI0002339692 related cluster n=1 Tax=unknown RepID=UPI0002339692	4e-155	99.57	UniRef100_B9RQU2 DNA binding protein, putative n=1 Tax=Ricinus communis RepID=B9RQU2_RICCO	9e-83	90.09	AT5G20510.1 | Symbols: AL5 | alfin-like 5 | chr5:6939991-6942846 REVERSE LENGTH=260	1e-66	90.09	GO:0006355	regulation of transcription, DNA-dependent	GO:0003677 GO:0008270 GO:0035064	DNA binding; zinc ion binding; methylated histone residue binding	GO:0005634	nucleus	PF00628 PF12165	PHD-finger; Domain of unknown function (DUF3594)	PTHR23123	PHD/F-BOX CONTAINING PROTEIN	NA	NA	NA	NA	NA	NA
Glyma04g05760	552	UniRef100_I1JU03 Uncharacterized protein n=1 Tax=Glycine max RepID=I1JU03_SOYBN	0	96.2	UniRef100_F8WLA5 PPR containing protein n=1 Tax=Citrus unshiu RepID=F8WLA5_CITUN	0	94.57	AT1G05670.2 | Symbols: | Pentatricopeptide repeat (PPR-like) superfamily protein | chr1:1698574-1700799 REVERSE LENGTH=741	1e-62	67.93	NA	NA	GO:0016757	transferase activity, transferring glycosyl groups	GO:0005739	mitochondrion	PF01535	PPR repeat	PTHR24015	FAMILY NOT NAMED	NA	NA	NA	NA	NA	NA
Glyma04g05770	101	UniRef100_I1K8F4 Uncharacterized protein n=1 Tax=Glycine max RepID=I1K8F4_SOYBN	1e-10	54.46	UniRef100_G7J8D4 Omega-amidase NIT2 n=1 Tax=Medicago truncatula RepID=G7J8D4_MEDTR	1e-09	47.52	NA	NA	NA	NA	NA	NA	NA	NA	NA	NA	NA	NA	NA	NA	NA	NA	NA	NA	NA
Glyma04g05780	395	UniRef100_UPI0002339694 UPI0002339694 related cluster n=1 Tax=unknown RepID=UPI0002339694	0	99.75	UniRef100_Q287W0 Expressed protein n=1 Tax=Olimarabidopsis pumila RepID=Q287W0_OLIPU	2e-20	56.46	AT1G54200.1 | Symbols: | unknown protein; BEST Arabidopsis thaliana protein match is: unknown protein (TAIR:AT3G13980.1); Has 1084 Blast hits to 581 proteins in 136 species: Archae - 0; Bacteria - 72; Metazoa - 212; Fungi - 78; Plants - 102; Viruses - 0; Other Eukaryotes - 620 (source: NCBI BLink). | chr1:20235855-20236955 FORWARD LENGTH=366	1e-41	96.96	GO:0008150 GO:0009855 GO:0009944 GO:0010014 GO:0010075	biological process; determination of bilateral symmetry; polarity specification of adaxial/abaxial axis; meristem initiation; regulation of meristem growth	GO:0003674	molecular function	GO:0005634	nucleus	NA	NA	NA	NA	NA	NA	NA	NA	NA	NA
Glyma04g05790	767	UniRef100_I1JU05 Uncharacterized protein n=2 Tax=Glycine max RepID=I1JU05_SOYBN	0	98.7	UniRef100_G7J8E6 Fgenesh protein n=1 Tax=Medicago truncatula RepID=G7J8E6_MEDTR	0	98.17	AT5G12080.3 | Symbols: MSL10, ATMSL10 | mechanosensitive channel of small conductance-like 10 | chr5:3898182-3900923 REVERSE LENGTH=734	0	91.66	GO:0006820 GO:0050982	anion transport; detection of mechanical stimulus	GO:0008381	mechanically-gated ion channel activity	GO:0005634 GO:0005886 GO:0016020	nucleus; plasma membrane; membrane	PF00924	Mechanosensitive ion channel	NA	NA	KOG4629	Predicted_mechanosensitive_ion_channel	NA	NA	NA	NA
Glyma04g05800	124	UniRef100_I1JU06 Uncharacterized protein n=1 Tax=Glycine max RepID=I1JU06_SOYBN	9e-80	99.19	UniRef100_G7J8E2 Ultraviolet-B-repressible protein n=1 Tax=Medicago truncatula RepID=G7J8E2_MEDTR	2e-47	98.39	AT2G06520.1 | Symbols: PSBX | photosystem II subunit X | chr2:2587868-2588218 REVERSE LENGTH=116	4e-26	91.13	GO:0015979	photosynthesis	GO:0003674	molecular function	GO:0009507 GO:0009523 GO:0009535 GO:0016020	chloroplast; photosystem II; chloroplast thylakoid membrane; membrane	PF06596	Photosystem II reaction centre X protein (PsbX)	NA	NA	NA	NA	NA	NA	NA	NA
Glyma04g05810	216	UniRef100_I1JU07 Uncharacterized protein n=1 Tax=Glycine max RepID=I1JU07_SOYBN	2e-153	99.54	UniRef100_G7J8E5 DnaJ domain family n=1 Tax=Medicago truncatula RepID=G7J8E5_MEDTR	2e-85	95.37	AT5G21430.1 | Symbols: | Chaperone DnaJ-domain superfamily protein | chr5:7222294-7223400 FORWARD LENGTH=218	5e-60	86.11	NA	NA	GO:0031072	heat shock protein binding	GO:0009507 GO:0009535	chloroplast; chloroplast thylakoid membrane	NA	NA	PTHR25040 PTHR25040:SF166	FAMILY NOT NAMED;	NA	NA	NA	NA	NA	NA
Glyma11g28990	511	UniRef100_I1LLP9 Uncharacterized protein n=1 Tax=Glycine max RepID=I1LLP9_SOYBN	0	99.8	UniRef100_D7LBJ7 Ubiquitin family protein n=1 Tax=Arabidopsis lyrata subsp. lyrata RepID=D7LBJ7_ARALL	0	96.48	AT2G30100.1 | Symbols: | pentatricopeptide (PPR) repeat-containing protein | chr2:12847828-12849520 FORWARD LENGTH=503	0	99.8	NA	NA	NA	NA	GO:0009507	chloroplast	NA	NA	PTHR24015 PTHR24015:SF120	FAMILY NOT NAMED; OS05G0353300 PROTEIN	NA	NA	NA	NA	NA	NA
Glyma11g29000	936	UniRef100_I1LLQ0 Uncharacterized protein n=1 Tax=Glycine max RepID=I1LLQ0_SOYBN	0	99.89	UniRef100_B9S5C3 Ethylene-overproduction protein, putative n=1 Tax=Ricinus communis RepID=B9S5C3_RICCO	0	99.47	AT3G51770.1 | Symbols: ETO1, ATEOL1 | tetratricopeptide repeat (TPR)-containing protein | chr3:19200328-19203974 REVERSE LENGTH=951	0	99.79	GO:0006487 GO:0009693 GO:0009755 GO:0010182 GO:0010364 GO:0016036 GO:0017145 GO:0043161 GO:0048825 GO:2000069	protein N-linked glycosylation; ethylene biosynthetic process; hormone-mediated signaling pathway; sugar mediated signaling pathway; regulation of ethylene biosynthetic process; cellular response to phosphate starvation; stem cell division; proteasomal ubiquitin-dependent protein catabolic process; cotyledon development; regulation of post-embryonic root development	GO:0005515 GO:0030674	protein binding; protein binding, bridging	GO:0005634	nucleus	PF00515	Tetratricopeptide repeat	PTHR23083 PTHR23083:SF141	O-LINKED N-ACETYLGLUCOSAMINE TRANSFERASE, OGT; SUBFAMILY NOT NAMED	NA	NA	NA	NA	NA	NA
Glyma11g29010	701	UniRef100_UPI000233D87B UPI000233D87B related cluster n=1 Tax=unknown RepID=UPI000233D87B	0	88.45	UniRef100_G7JBX2 Ser-thr protein kinase n=1 Tax=Medicago truncatula RepID=G7JBX2_MEDTR	0	98.86	AT5G45840.1 | Symbols: | Leucine-rich repeat protein kinase family protein | chr5:18594080-18597221 REVERSE LENGTH=668	3e-143	93.3	GO:0006468 GO:0007169	protein phosphorylation; transmembrane receptor protein tyrosine kinase signaling pathway	GO:0004672 GO:0004674 GO:0004713 GO:0005524 GO:0016772	protein kinase activity; protein serine/threonine kinase activity; protein tyrosine kinase activity; ATP binding; transferase activity, transferring phosphorus-containing groups	GO:0009507	chloroplast	PF07714 PF08263	Protein tyrosine kinase; Leucine rich repeat N-terminal domain	PTHR24420 PTHR24420:SF458	FAMILY NOT NAMED; SUBFAMILY NOT NAMED	KOG1187	Serine/threonine_protein_kinase	NA	NA	NA	NA
Glyma11g29050	438	UniRef100_I1LLQ2 Uncharacterized protein n=1 Tax=Glycine max RepID=I1LLQ2_SOYBN	0	99.32	UniRef100_B9IJY3 Amino acid transporter (Fragment) n=1 Tax=Populus trichocarpa RepID=B9IJY3_POPTR	1e-166	88.58	AT5G15240.1 | Symbols: | Transmembrane amino acid transporter family protein | chr5:4947762-4950211 FORWARD LENGTH=423	2e-156	89.5	GO:0006865 GO:0015824	amino acid transport; proline transport	GO:0015171	amino acid transmembrane transporter activity	GO:0005886 GO:0016020	plasma membrane; membrane	PF01490	Transmembrane amino acid transporter protein	PTHR22950 PTHR22950:SF9	AMINO ACID TRANSPORTER; SUBFAMILY NOT NAMED	KOG1303	Amino_acid_transporters	NA	NA	NA	NA
Glyma11g29060	482	UniRef100_UPI000233D87E UPI000233D87E related cluster n=1 Tax=unknown RepID=UPI000233D87E	0	99.79	UniRef100_G7J1R6 Anthranilate N-benzoyltransferase protein n=1 Tax=Medicago truncatula RepID=G7J1R6_MEDTR	1e-141	98.76	AT2G19070.1 | Symbols: SHT | spermidine hydroxycinnamoyl transferase | chr2:8260185-8261958 REVERSE LENGTH=451	5e-84	98.34	GO:0009555 GO:0010584 GO:0080088	pollen development; pollen exine formation; spermidine hydroxycinnamate conjugate biosynthetic process	GO:0016410 GO:0016747 GO:0050734 GO:0080072 GO:0080073 GO:0080074 GO:0080075	N-acyltransferase activity; transferase activity, transferring acyl groups other than amino-acyl groups; hydroxycinnamoyltransferase activity; spermidine:sinapoyl CoA N-acyltransferase activity; spermidine:coumaroyl CoA N-acyltransferase activity; spermidine:caffeoyl CoA N-acyltransferase activity; spermidine:feruloyl CoA N-acyltransferase activity	GO:0005737	cytoplasm	PF02458	Transferase family	NA	NA	NA	NA	NA	NA	NA	NA
Glyma11g29070	482	UniRef100_UPI000233D87E UPI000233D87E related cluster n=1 Tax=unknown RepID=UPI000233D87E	0	99.79	UniRef100_G7J1R6 Anthranilate N-benzoyltransferase protein n=1 Tax=Medicago truncatula RepID=G7J1R6_MEDTR	1e-141	98.76	AT2G19070.1 | Symbols: SHT | spermidine hydroxycinnamoyl transferase | chr2:8260185-8261958 REVERSE LENGTH=451	5e-84	98.34	GO:0009555 GO:0010584 GO:0080088	pollen development; pollen exine formation; spermidine hydroxycinnamate conjugate biosynthetic process	GO:0016410 GO:0016747 GO:0050734 GO:0080072 GO:0080073 GO:0080074 GO:0080075	N-acyltransferase activity; transferase activity, transferring acyl groups other than amino-acyl groups; hydroxycinnamoyltransferase activity; spermidine:sinapoyl CoA N-acyltransferase activity; spermidine:coumaroyl CoA N-acyltransferase activity; spermidine:caffeoyl CoA N-acyltransferase activity; spermidine:feruloyl CoA N-acyltransferase activity	GO:0005737	cytoplasm	PF02458	Transferase family	NA	NA	NA	NA	NA	NA	NA	NA
Glyma11g29080	438	UniRef100_I1LLQ5 Uncharacterized protein n=2 Tax=Glycine max RepID=I1LLQ5_SOYBN	0	99.77	UniRef100_B9IJY3 Amino acid transporter (Fragment) n=1 Tax=Populus trichocarpa RepID=B9IJY3_POPTR	1e-167	88.36	AT5G15240.1 | Symbols: | Transmembrane amino acid transporter family protein | chr5:4947762-4950211 FORWARD LENGTH=423	2e-155	89.95	GO:0006865 GO:0015824	amino acid transport; proline transport	GO:0015171	amino acid transmembrane transporter activity	GO:0005886 GO:0016020	plasma membrane; membrane	PF01490	Transmembrane amino acid transporter protein	PTHR22950 PTHR22950:SF9	AMINO ACID TRANSPORTER; SUBFAMILY NOT NAMED	KOG1303	Amino_acid_transporters	NA	NA	NA	NA
Glyma13g01950	779	UniRef100_I1LVZ8 Uncharacterized protein n=1 Tax=Glycine max RepID=I1LVZ8_SOYBN	0	99.87	UniRef100_G8A378 Xylan 1 4-beta-xylosidase n=1 Tax=Medicago truncatula RepID=G8A378_MEDTR	0	99.87	AT1G78060.1 | Symbols: | Glycosyl hydrolase family protein | chr1:29349796-29352868 REVERSE LENGTH=767	0	97.18	GO:0005975 GO:0010075	carbohydrate metabolic process; regulation of meristem growth	GO:0004553	hydrolase activity, hydrolyzing O-glycosyl compounds	GO:0005576 GO:0005618 GO:0009505 GO:0009506 GO:0009507 GO:0048046	extracellular region; cell wall; plant-type cell wall; plasmodesma; chloroplast; apoplast	PF00933 PF01915	Glycosyl hydrolase family 3 N terminal domain; Glycosyl hydrolase family 3 C terminal domain	NA	NA	NA	NA	NA	NA	NA	NA
Glyma13g01960	334	UniRef100_I1LVZ9 Uncharacterized protein n=1 Tax=Glycine max RepID=I1LVZ9_SOYBN	0	99.7	UniRef100_G7KA58 Clavesin n=1 Tax=Medicago truncatula RepID=G7KA58_MEDTR	0	99.7	AT1G22180.2 | Symbols: | Sec14p-like phosphatidylinositol transfer family protein | chr1:7828434-7829745 REVERSE LENGTH=314	3e-131	85.93	GO:0008150 GO:0031348	biological process; negative regulation of defense response	GO:0003674	molecular function	GO:0005794	Golgi apparatus	PF03765 PF00650	CRAL/TRIO, N-terminus; CRAL/TRIO domain	PTHR10174 PTHR10174:SF78	RETINALDEHYDE BINDING PROTEIN-RELATED; SEC14 CYTOSOLIC FACTOR FAMILY PROTEIN / PHOSPHOGLY	KOG1470	Phosphatidylinositol_transfer_protein_PDR16_and_related_proteins	NA	NA	NA	NA
Glyma13g01970	339	UniRef100_I1LW00 Uncharacterized protein n=1 Tax=Glycine max RepID=I1LW00_SOYBN	0	99.71	UniRef100_G8A375 2,3-bisphosphoglycerate-dependent phosphoglycerate mutase n=1 Tax=Medicago truncatula RepID=G8A375_MEDTR	0	95.58	AT1G22170.1 | Symbols: | Phosphoglycerate mutase family protein | chr1:7826603-7828055 FORWARD LENGTH=334	2e-174	98.82	GO:0006096 GO:0008152	glycolysis; metabolic process	GO:0003824 GO:0016868	catalytic activity; intramolecular transferase activity, phosphotransferases	GO:0009507	chloroplast	PF00300	Phosphoglycerate mutase family	PTHR11931	PHOSPHOGLYCERATE MUTASE	KOG0235	Phosphoglycerate_mutase	NA	NA	NA	NA
Glyma13g01980	163	UniRef100_I1LW01 Uncharacterized protein n=1 Tax=Glycine max RepID=I1LW01_SOYBN	2e-116	99.39	UniRef100_B7FN25 Pollen allergen Phl p n=1 Tax=Medicago truncatula RepID=B7FN25_MEDTR	2e-60	99.39	AT4G08685.1 | Symbols: SAH7 | Pollen Ole e 1 allergen and extensin family protein | chr4:5550563-5551259 FORWARD LENGTH=159	2e-53	94.48	GO:0006816 GO:0007030 GO:0008150 GO:0009651 GO:0019344 GO:0042546	calcium ion transport; Golgi organization; biological process; response to salt stress; cysteine biosynthetic process; cell wall biogenesis	GO:0003674	molecular function	GO:0005576	extracellular region	PF01190	Pollen proteins Ole e I like	NA	NA	NA	NA	NA	NA	NA	NA
Glyma13g02000	507	UniRef100_I1LW02 Uncharacterized protein n=1 Tax=Glycine max RepID=I1LW02_SOYBN	0	99.8	UniRef100_G7KA56 Glucan 1,3-beta-glucosidase n=1 Tax=Medicago truncatula RepID=G7KA56_MEDTR	0	99.61	NA	NA	NA	NA	NA	NA	NA	NA	NA	PF00150	Cellulase (glycosyl hydrolase family 5)	PTHR10551 PTHR10551:SF6	FASCIN; OS10G0370800 PROTEIN	NA	NA	3.2.1.58	Glucan_1,3-beta-glucosidase	K01210	glucan_1,3-beta-glucosidase_[EC:3.2.1.58]
Glyma13g02030	488	UniRef100_UPI000233ADC0 UPI000233ADC0 related cluster n=1 Tax=unknown RepID=UPI000233ADC0	0	99.8	UniRef100_G7KA50 Glucan 1,3-beta-glucosidase n=1 Tax=Medicago truncatula RepID=G7KA50_MEDTR	0	99.18	NA	NA	NA	NA	NA	NA	NA	NA	NA	PF00150	Cellulase (glycosyl hydrolase family 5)	PTHR10551 PTHR10551:SF6	FASCIN; OS10G0370800 PROTEIN	NA	NA	3.2.1.58	Glucan_1,3-beta-glucosidase	K01210	glucan_1,3-beta-glucosidase_[EC:3.2.1.58]
Glyma13g02050	144	UniRef100_C6TJ87 Uncharacterized protein n=1 Tax=Glycine max RepID=C6TJ87_SOYBN	2e-100	99.31	UniRef100_Q9SGZ8 F28K19.24 n=1 Tax=Arabidopsis thaliana RepID=Q9SGZ8_ARATH	2e-37	89.58	AT1G78020.1 | Symbols: | Protein of unknown function (DUF581) | chr1:29338787-29339491 FORWARD LENGTH=162	5e-40	89.58	NA	NA	NA	NA	GO:0005634	nucleus	PF04570	Protein of unknown function (DUF581)	NA	NA	NA	NA	NA	NA	NA	NA
Glyma13g02060	659	UniRef100_I1LW07 Uncharacterized protein n=2 Tax=Glycine max RepID=I1LW07_SOYBN	0	99.85	UniRef100_G7KA24 Sulfate transporter n=1 Tax=Medicago truncatula RepID=G7KA24_MEDTR	0	99.39	AT1G22150.1 | Symbols: SULTR1;3 | sulfate transporter 1;3 | chr1:7818361-7821344 FORWARD LENGTH=656	0	99.7	GO:0006810 GO:0008272 GO:0055085	transport; sulfate transport; transmembrane transport	GO:0005215 GO:0008271 GO:0015116	transporter activity; secondary active sulfate transmembrane transporter activity; sulfate transmembrane transporter activity	GO:0016020 GO:0016021	membrane; integral to membrane	PF00916 PF01740	Sulfate transporter family; STAS domain	PTHR11814 PTHR11814:SF46	SULFATE TRANSPORTER; SUBFAMILY NOT NAMED	KOG0236	Sulfate/bicarbonate/oxalate_exchanger_SAT-1_and_related_transporters_(SLC26_family)	NA	NA	NA	NA
Glyma13g02070	80	UniRef100_I1LW08 Uncharacterized protein n=1 Tax=Glycine max RepID=I1LW08_SOYBN	3e-50	98.75	NA	NA	NA	NA	NA	NA	NA	NA	NA	NA	NA	NA	NA	NA	NA	NA	NA	NA	NA	NA	NA	NA
Glyma13g02080	655	UniRef100_UPI000233BC52 UPI000233BC52 related cluster n=1 Tax=unknown RepID=UPI000233BC52	0	99.85	UniRef100_G7KA22 Sulfate transporter-like protein n=1 Tax=Medicago truncatula RepID=G7KA22_MEDTR	0	99.85	AT5G10180.1 | Symbols: AST68, SULTR2;1 | slufate transporter 2;1 | chr5:3193225-3196818 FORWARD LENGTH=677	0	97.71	GO:0006810 GO:0008272 GO:0009684 GO:0019344 GO:0019761 GO:0030003 GO:0055085 GO:0070838	transport; sulfate transport; indoleacetic acid biosynthetic process; cysteine biosynthetic process; glucosinolate biosynthetic process; cellular cation homeostasis; transmembrane transport; divalent metal ion transport	GO:0005215 GO:0008271 GO:0015116	transporter activity; secondary active sulfate transmembrane transporter activity; sulfate transmembrane transporter activity	GO:0016020 GO:0016021	membrane; integral to membrane	PF01740 PF00916	STAS domain; Sulfate transporter family	PTHR11814 PTHR11814:SF46	SULFATE TRANSPORTER; SUBFAMILY NOT NAMED	KOG0236	Sulfate/bicarbonate/oxalate_exchanger_SAT-1_and_related_transporters_(SLC26_family)	NA	NA	NA	NA
Glyma13g02100	78	UniRef100_I1LW10 Uncharacterized protein n=1 Tax=Glycine max RepID=I1LW10_SOYBN	6e-49	98.72	UniRef100_Q9LM45 F2E2.21 n=1 Tax=Arabidopsis thaliana RepID=Q9LM45_ARATH	3e-09	70.51	AT1G22140.1 | Symbols: | unknown protein; Has 40 Blast hits to 40 proteins in 14 species: Archae - 0; Bacteria - 0; Metazoa - 9; Fungi - 0; Plants - 28; Viruses - 0; Other Eukaryotes - 3 (source: NCBI BLink). | chr1:7815158-7815577 REVERSE LENGTH=72	2e-23	98.72	GO:0008150	biological process	GO:0003674	molecular function	GO:0009507	chloroplast	NA	NA	NA	NA	NA	NA	NA	NA	NA	NA
Glyma13g02111	74	UniRef100_G7KNC5 Putative uncharacterized protein n=1 Tax=Medicago truncatula RepID=G7KNC5_MEDTR	6e-09	93.24	NA	NA	NA	NA	NA	NA	NA	NA	NA	NA	NA	NA	NA	NA	NA	NA	NA	NA	NA	NA	NA	NA
Glyma13g02122	290	UniRef100_UPI000233BC53 UPI000233BC53 related cluster n=1 Tax=unknown RepID=UPI000233BC53	2e-90	46.9	NA	NA	NA	NA	NA	NA	NA	NA	NA	NA	NA	NA	NA	NA	NA	NA	NA	NA	NA	NA	NA	NA
Glyma18g38490	732	UniRef100_UPI000233EE3C UPI000233EE3C related cluster n=1 Tax=unknown RepID=UPI000233EE3C	0	99.86	UniRef100_Q68AN0 ABI-3 homolog n=1 Tax=Psophocarpus tetragonolobus RepID=Q68AN0_PSOTE	0	99.86	AT3G24650.1 | Symbols: ABI3, SIS10 | AP2/B3-like transcriptional factor family protein | chr3:8997911-9000780 FORWARD LENGTH=720	3e-163	95.49	GO:0006355 GO:0009657 GO:0009686 GO:0009733 GO:0009737 GO:0009740 GO:0009790 GO:0016114 GO:0031930 GO:0045893 GO:0048825 GO:0051301	regulation of transcription, DNA-dependent; plastid organization; gibberellin biosynthetic process; response to auxin stimulus; response to abscisic acid stimulus; gibberellic acid mediated signaling pathway; embryo development; terpenoid biosynthetic process; mitochondria-nucleus signaling pathway; positive regulation of transcription, DNA-dependent; cotyledon development; cell division	GO:0003677 GO:0003700 GO:0005515	DNA binding; sequence-specific DNA binding transcription factor activity; protein binding	GO:0005634 GO:0005829	nucleus; cytosol	PF02362	B3 DNA binding domain	NA	NA	NA	NA	NA	NA	NA	NA
Glyma18g38530	229	UniRef100_I1N2D9 Uncharacterized protein n=2 Tax=Glycine max RepID=I1N2D9_SOYBN	3e-162	99.56	UniRef100_G7JUJ7 RING-H2 finger protein ATL1N n=1 Tax=Medicago truncatula RepID=G7JUJ7_MEDTR	3e-54	71.18	AT2G37580.1 | Symbols: | RING/U-box superfamily protein | chr2:15764745-15765452 FORWARD LENGTH=235	2e-28	64.19	NA	NA	GO:0008270 GO:0016757	zinc ion binding; transferase activity, transferring glycosyl groups	GO:0005634	nucleus	PF00097	Zinc finger, C3HC4 type (RING finger)	PTHR22764	RING FINGER PROTEIN 11 (SID 1669) (NEDD4 WW DOMAIN-BINDING PROTEIN 2).	NA	NA	NA	NA	NA	NA
Glyma18g38560	364	UniRef100_I1N2E0 Uncharacterized protein n=1 Tax=Glycine max RepID=I1N2E0_SOYBN	0	99.73	UniRef100_G7JUJ4 Dof zinc finger protein n=1 Tax=Medicago truncatula RepID=G7JUJ4_MEDTR	5e-89	95.6	AT2G37590.1 | Symbols: ATDOF2.4, DOF2.4 | DNA binding with one finger 2.4 | chr2:15769292-15770497 FORWARD LENGTH=330	2e-58	97.53	GO:0006355 GO:0010089 GO:0044036	regulation of transcription, DNA-dependent; xylem development; cell wall macromolecule metabolic process	GO:0003677 GO:0003700 GO:0008270	DNA binding; sequence-specific DNA binding transcription factor activity; zinc ion binding	GO:0005634	nucleus	PF02701	Dof domain, zinc finger	NA	NA	NA	NA	NA	NA	NA	NA
Glyma18g38570	518	UniRef100_I1N2E1 Uncharacterized protein n=1 Tax=Glycine max RepID=I1N2E1_SOYBN	0	99.81	UniRef100_B9T786 Spotted leaf protein, putative n=1 Tax=Ricinus communis RepID=B9T786_RICCO	0	98.07	AT3G46510.1 | Symbols: PUB13, ATPUB13 | plant U-box 13 | chr3:17124106-17126539 REVERSE LENGTH=660	3e-169	97.49	GO:0000902 GO:0006487 GO:0006499 GO:0016049 GO:0016567 GO:0032880 GO:0042742 GO:0046777 GO:0048193 GO:0048767	cell morphogenesis; protein N-linked glycosylation; N-terminal protein myristoylation; cell growth; protein ubiquitination; regulation of protein localization; defense response to bacterium; protein autophosphorylation; Golgi vesicle transport; root hair elongation	GO:0004842 GO:0005515 GO:0070696	ubiquitin-protein ligase activity; protein binding; transmembrane receptor protein serine/threonine kinase binding	GO:0005634 GO:0005737 GO:0005829	nucleus; cytoplasm; cytosol	PF04564 PF00514	U-box domain; Armadillo/beta-catenin-like repeat	PTHR23315 PTHR23315:SF31	BETA CATENIN-RELATED ARMADILLO REPEAT-CONTAINING; OS06G0102700 PROTEIN	NA	NA	NA	NA	NA	NA
Glyma18g38600	85	NA	NA	NA	NA	NA	NA	NA	NA	NA	NA	NA	NA	NA	NA	NA	NA	NA	NA	NA	NA	NA	NA	NA	NA	NA
Glyma18g38610	442	UniRef100_UPI000233EE3E UPI000233EE3E related cluster n=1 Tax=unknown RepID=UPI000233EE3E	0	99.77	UniRef100_G8Z251 Hop-interacting protein THI012 n=1 Tax=Solanum lycopersicum RepID=G8Z251_SOLLC	0	99.1	AT2G28840.1 | Symbols: XBAT31 | XB3 ortholog 1 in Arabidopsis thaliana | chr2:12378542-12380474 FORWARD LENGTH=456	0	98.87	GO:0051049	regulation of transport	GO:0008270	zinc ion binding	GO:0005737	cytoplasm	PF00023	Ankyrin repeat	PTHR24158 PTHR24158:SF306	FAMILY NOT NAMED;	KOG4412	26S_proteasome_regulatory_complex,_subunit_PSMD10	NA	NA	NA	NA
Glyma18g38620	187	UniRef100_UPI000233EF93 UPI000233EF93 related cluster n=1 Tax=unknown RepID=UPI000233EF93	7e-133	99.47	UniRef100_B0BLB0 CM0545.320.nc protein n=1 Tax=Lotus japonicus RepID=B0BLB0_LOTJA	1e-74	89.3	AT5G02440.1 | Symbols: | unknown protein; Has 71 Blast hits to 71 proteins in 12 species: Archae - 0; Bacteria - 0; Metazoa - 0; Fungi - 0; Plants - 71; Viruses - 0; Other Eukaryotes - 0 (source: NCBI BLink). | chr5:531066-532725 FORWARD LENGTH=176	5e-28	77.01	GO:0008150	biological process	GO:0003674	molecular function	GO:0005739	mitochondrion	NA	NA	NA	NA	NA	NA	NA	NA	NA	NA
Glyma20g08520	189	UniRef100_UPI000233DBBE UPI000233DBBE related cluster n=1 Tax=unknown RepID=UPI000233DBBE	4e-136	99.47	UniRef100_G7IZR4 Molybdopterin synthase catalytic subunit n=1 Tax=Medicago truncatula RepID=G7IZR4_MEDTR	1e-111	98.94	AT2G43760.3 | Symbols: | molybdopterin biosynthesis MoaE family protein | chr2:18133276-18133872 FORWARD LENGTH=198	1e-94	98.41	GO:0006777	Mo-molybdopterin cofactor biosynthetic process	GO:0003674	molecular function	GO:0005737	cytoplasm	PF02391	MoaE protein	PTHR23404 PTHR23404:SF2	MOLYBDOPTERIN SYNTHASE RELATED; MOLYBDOPTERIN SYNTHASE LARGE SUBUNIT	KOG3307	Molybdopterin_converting_factor_subunit_2	2.-.-.-	Transferases	K03635	molybdopterin_synthase_catalytic_subunit_[EC:2.-.-.-]
Glyma20g08550	659	UniRef100_I1KMK9 Uncharacterized protein (Fragment) n=2 Tax=Glycine max RepID=I1KMK9_SOYBN	0	96.05	UniRef100_B9SC28 Pentatricopeptide repeat-containing protein, putative n=1 Tax=Ricinus communis RepID=B9SC28_RICCO	0	72.23	AT5G16860.1 | Symbols: | Tetratricopeptide repeat (TPR)-like superfamily protein | chr5:5543834-5546386 FORWARD LENGTH=850	1e-123	91.35	GO:0008150	biological process	GO:0003674	molecular function	GO:0005739	mitochondrion	PF01535	PPR repeat	PTHR24015	FAMILY NOT NAMED	NA	NA	NA	NA	NA	NA
Glyma20g08560	270	UniRef100_I1NDY7 Uncharacterized protein n=1 Tax=Glycine max RepID=I1NDY7_SOYBN	0	99.63	UniRef100_G7KNK3 Sigma factor sigB regulation protein rsbQ n=1 Tax=Medicago truncatula RepID=G7KNK3_MEDTR	2e-125	96.67	AT3G24420.1 | Symbols: | alpha/beta-Hydrolases superfamily protein | chr3:8863111-8864883 REVERSE LENGTH=273	2e-103	99.63	GO:0008150	biological process	GO:0016787	hydrolase activity	GO:0005737	cytoplasm	PF00561	alpha/beta hydrolase fold	PTHR10992 PTHR10992:SF13	ALPHA/BETA HYDROLASE RELATED; BIPHENYL HYDROLASE-RELATED	KOG4178	Soluble_epoxide_hydrolase	NA	NA	NA	NA
Glyma20g08580	494	UniRef100_I1NDY8 Uncharacterized protein n=1 Tax=Glycine max RepID=I1NDY8_SOYBN	0	99.8	UniRef100_B9SB74 Transcription factor, putative n=1 Tax=Ricinus communis RepID=B9SB74_RICCO	0	99.8	AT2G26770.2 | Symbols: | plectin-related | chr2:11404257-11407743 REVERSE LENGTH=496	0	98.79	GO:0007015 GO:0010119 GO:0032880	actin filament organization; regulation of stomatal movement; regulation of protein localization	GO:0003779	actin binding	GO:0005634	nucleus	NA	NA	PTHR26369 PTHR26369:SF18	FAMILY NOT NAMED;	NA	NA	NA	NA	NA	NA
Glyma20g08610	143	UniRef100_F6GXJ2 Putative uncharacterized protein n=1 Tax=Vitis vinifera RepID=F6GXJ2_VITVI	3e-31	59.44	UniRef100_B9RUS1 60S ribosomal protein L7, putative n=1 Tax=Ricinus communis RepID=B9RUS1_RICCO	3e-29	59.44	AT3G13580.1 | Symbols: | Ribosomal protein L30/L7 family protein | chr3:4433809-4435109 FORWARD LENGTH=244	5e-31	59.44	GO:0006412	translation	GO:0003735	structural constituent of ribosome	GO:0005622 GO:0005737 GO:0005840 GO:0009507 GO:0015934 GO:0016020 GO:0022625 GO:0022626	intracellular; cytoplasm; ribosome; chloroplast; large ribosomal subunit; membrane; cytosolic large ribosomal subunit; cytosolic ribosome	PF00327	Ribosomal protein L30p/L7e	PTHR11524	60S RIBOSOMAL PROTEIN L7	NA	NA	NA	NA	NA	NA
Glyma20g08660	82	UniRef100_I1NDZ0 Uncharacterized protein n=1 Tax=Glycine max RepID=I1NDZ0_SOYBN	3e-44	85.37	UniRef100_G7J4X3 Ring finger protein n=1 Tax=Medicago truncatula RepID=G7J4X3_MEDTR	6e-14	90.24	AT2G29840.1 | Symbols: | RING/U-box superfamily protein | chr2:12732387-12733983 REVERSE LENGTH=293	5e-14	86.59	NA	NA	GO:0008270	zinc ion binding	GO:0005634	nucleus	PF00097	Zinc finger, C3HC4 type (RING finger)	PTHR22763	RING ZINC FINGER PROTEIN	NA	NA	NA	NA	NA	NA
Glyma05g30960	142	UniRef100_I1K4G9 Uncharacterized protein n=1 Tax=Glycine max RepID=I1K4G9_SOYBN	5e-100	99.3	UniRef100_Q9FQY9 Avr9/Cf-9 rapidly elicited protein 75 n=1 Tax=Nicotiana tabacum RepID=Q9FQY9_TOBAC	5e-09	84.51	NA	NA	NA	NA	NA	NA	NA	NA	NA	NA	NA	NA	NA	NA	NA	NA	NA	NA	NA
Glyma05g30980	605	UniRef100_I1K4H1 Uncharacterized protein n=1 Tax=Glycine max RepID=I1K4H1_SOYBN	0	99.83	UniRef100_B9T094 Signal transducer, putative n=1 Tax=Ricinus communis RepID=B9T094_RICCO	0	99.17	AT4G40050.1 | Symbols: | Protein of unknown function (DUF3550/UPF0682) | chr4:18561206-18563727 REVERSE LENGTH=599	0	98.02	GO:0038032	termination of G-protein coupled receptor signaling pathway	NA	NA	GO:0005739	mitochondrion	PF12070	Protein of unknown function (DUF3550/UPF0682)	PTHR21243 PTHR21243:SF12	FAMILY NOT NAMED;	NA	NA	NA	NA	NA	NA
Glyma05g31000	310	UniRef100_I1K4H3 Uncharacterized protein n=1 Tax=Glycine max RepID=I1K4H3_SOYBN	0	99.68	UniRef100_B9T099 Serine/threonine-protein kinase SAPK1, putative n=1 Tax=Ricinus communis RepID=B9T099_RICCO	1e-168	99.68	AT4G33950.1 | Symbols: OST1, SNRK2-6, SRK2E, SNRK2.6, P44, ATOST1 | Protein kinase superfamily protein | chr4:16272364-16274657 FORWARD LENGTH=362	1e-149	92.9	GO:0005985 GO:0006468 GO:0006636 GO:0006970 GO:0009414 GO:0009651 GO:0009737 GO:0009738 GO:0010118 GO:0010119 GO:0019432 GO:0040007 GO:0042742 GO:0042744 GO:0048366 GO:2000377	sucrose metabolic process; protein phosphorylation; unsaturated fatty acid biosynthetic process; response to osmotic stress; response to water deprivation; response to salt stress; response to abscisic acid stimulus; abscisic acid mediated signaling pathway; stomatal movement; regulation of stomatal movement; triglyceride biosynthetic process; growth; defense response to bacterium; hydrogen perox…	GO:0004672 GO:0004674 GO:0004713 GO:0005515 GO:0005524 GO:0009931 GO:0016301 GO:0016772	protein kinase activity; protein serine/threonine kinase activity; protein tyrosine kinase activity; protein binding; ATP binding; calcium-dependent protein serine/threonine kinase activity; kinase activity; transferase activity, transferring phosphorus-containing groups	GO:0005634 GO:0005737 GO:0005829	nucleus; cytoplasm; cytosol	PF00069	Protein kinase domain	PTHR24343 PTHR24343:SF58	SERINE/THREONINE KINASE; SUBFAMILY NOT NAMED	KOG0583	Serine/threonine_protein_kinase	NA	NA	NA	NA
Glyma05g31010	724	UniRef100_B9HFE1 Predicted protein n=1 Tax=Populus trichocarpa RepID=B9HFE1_POPTR	0	93.65	UniRef100_G7J386 tRNA (Cytosine-5-)-methyltransferase NSUN2 n=1 Tax=Medicago truncatula RepID=G7J386_MEDTR	0	64.5	AT2G22400.1 | Symbols: | S-adenosyl-L-methionine-dependent methyltransferases superfamily protein | chr2:9504823-9508788 REVERSE LENGTH=808	0	63.12	NA	NA	GO:0003723 GO:0008168	RNA binding; methyltransferase activity	GO:0005634	nucleus	PF01189	NOL1/NOP2/sun family	PTHR22808 PTHR22808:SF1	NCL1(YEAST)-RELATED NOL1/NOP2/FMU(SUN) DOMAIN-CONTAINING; PUTATIVE METHYLTRANSFERASE NCL1(YEAST)-RELATED	KOG2198	tRNA_cytosine-5-methylases_and_related_enzymes_of_the_NOL1/NOP2/sun_superfamily	NA	NA	NA	NA
Glyma05g31020	230	UniRef100_I1K4H5 Uncharacterized protein n=2 Tax=Glycine max RepID=I1K4H5_SOYBN	7e-169	99.57	UniRef100_Q08147 GTP-binding protein n=2 Tax=Papilionoideae RepID=Q08147_PEA	1e-152	96.09	AT5G65270.1 | Symbols: AtRABA4a, RABA4a | RAB GTPase homolog A4A | chr5:26083437-26084550 FORWARD LENGTH=226	2e-138	96.96	GO:0007264 GO:0015031	small GTPase mediated signal transduction; protein transport	GO:0005525	GTP binding	GO:0005886 GO:0016020	plasma membrane; membrane	PF00071	Ras family	PTHR24073 PTHR24073:SF213	FAMILY NOT NAMED; SUBFAMILY NOT NAMED	KOG0087	GTPase_Rab11/YPT3,_small_G_protein_superfamily	NA	NA	K07976	Rab_family,_other
Glyma05g31026	216	UniRef100_I1K4H7 Uncharacterized protein n=2 Tax=Glycine max RepID=I1K4H7_SOYBN	8e-157	99.54	UniRef100_B9T0A6 Poly-A binding protein, putative n=1 Tax=Ricinus communis RepID=B9T0A6_RICCO	2e-130	99.54	AT5G10350.1 | Symbols: | RNA-binding (RRM/RBD/RNP motifs) family protein | chr5:3255674-3257746 REVERSE LENGTH=217	1e-124	99.54	GO:0008150	biological process	GO:0000166 GO:0003676 GO:0003723 GO:0005515 GO:0008143	nucleotide binding; nucleic acid binding; RNA binding; protein binding; poly(A) RNA binding	GO:0005634 GO:0005774	nucleus; vacuolar membrane	PF00076	RNA recognition motif. (a.k.a. RRM, RBD, or RNP domain)	PTHR23365	POLY-A BINDING PROTEIN 2	KOG4209	Splicing_factor_RNPS1,_SR_protein_superfamily	NA	NA	K14396	polyadenylate-binding_protein_2
Glyma05g31033	89	NA	NA	NA	NA	NA	NA	NA	NA	NA	NA	NA	NA	NA	NA	NA	NA	NA	NA	NA	NA	NA	NA	NA	NA	NA
Glyma05g31040	294	UniRef100_I1K4H8 Uncharacterized protein n=1 Tax=Glycine max RepID=I1K4H8_SOYBN	0	99.66	NA	NA	NA	AT5G65250.1 | Symbols: | unknown protein; FUNCTIONS IN: molecular_function unknown; INVOLVED IN: biological_process unknown; LOCATED IN: chloroplast; EXPRESSED IN: 22 plant structures; EXPRESSED DURING: 13 growth stages; Has 30201 Blast hits to 17322 proteins in 780 species: Archae - 12; Bacteria - 1396; Metazoa - 17338; Fungi - 3422; Plants - 5037; Viruses - 0; Other Eukaryotes - 2996 (source: N…	6e-61	63.95	GO:0008150	biological process	GO:0003674	molecular function	GO:0009507 GO:0009941	chloroplast; chloroplast envelope	NA	NA	NA	NA	NA	NA	NA	NA	NA	NA
Glyma05g31050	128	UniRef100_I1K4H9 Uncharacterized protein n=1 Tax=Glycine max RepID=I1K4H9_SOYBN	4e-87	99.22	UniRef100_G7J3Q1 EPIDERMAL PATTERNING FACTOR-like protein n=1 Tax=Medicago truncatula RepID=G7J3Q1_MEDTR	2e-33	99.22	AT5G10310.1 | Symbols: | unknown protein; FUNCTIONS IN: molecular_function unknown; INVOLVED IN: biological_process unknown; LOCATED IN: endomembrane system; EXPRESSED IN: 17 plant structures; EXPRESSED DURING: 10 growth stages; BEST Arabidopsis thaliana protein match is: unknown protein (TAIR:AT3G13898.1); Has 1807 Blast hits to 1807 proteins in 277 species: Archae - 0; Bacteria - 0; Metazoa - 7…	8e-27	71.09	GO:0008150	biological process	GO:0003674	molecular function	GO:0005576	extracellular region	NA	NA	NA	NA	NA	NA	NA	NA	NA	NA
Glyma05g31060	314	UniRef100_I1KSZ6 Uncharacterized protein n=1 Tax=Glycine max RepID=I1KSZ6_SOYBN	2e-171	99.04	NA	NA	NA	AT1G23850.1 | Symbols: | unknown protein; BEST Arabidopsis thaliana protein match is: unknown protein (TAIR:AT1G23840.1); Has 47 Blast hits to 40 proteins in 5 species: Archae - 0; Bacteria - 0; Metazoa - 0; Fungi - 0; Plants - 47; Viruses - 0; Other Eukaryotes - 0 (source: NCBI BLink). | chr1:8425981-8427045 REVERSE LENGTH=354	1e-28	96.5	GO:0008150	biological process	GO:0003674	molecular function	GO:0005575	cellular component	NA	NA	NA	NA	NA	NA	NA	NA	NA	NA
Glyma05g31070	311	UniRef100_I1K4I3 Uncharacterized protein n=1 Tax=Glycine max RepID=I1K4I3_SOYBN	0	99.68	UniRef100_B9T3Q7 2-deoxyglucose-6-phosphate phosphatase, putative n=1 Tax=Ricinus communis RepID=B9T3Q7_RICCO	3e-163	87.14	AT4G39970.1 | Symbols: | Haloacid dehalogenase-like hydrolase (HAD) superfamily protein | chr4:18536678-18538429 REVERSE LENGTH=316	4e-160	91.32	GO:0008152 GO:0019761	metabolic process; glucosinolate biosynthetic process	GO:0003824 GO:0016787	catalytic activity; hydrolase activity	GO:0009507 GO:0009570 GO:0009941	chloroplast; chloroplast stroma; chloroplast envelope	PF00702	haloacid dehalogenase-like hydrolase	PTHR18901	2-DEOXYGLUCOSE-6-PHOSPHATE PHOSPHATASE 2	KOG2914	Predicted_haloacid-halidohydrolase_and_related_hydrolases	NA	NA	NA	NA
Glyma05g31080	434	UniRef100_I1K4I4 Uncharacterized protein n=1 Tax=Glycine max RepID=I1K4I4_SOYBN	0	99.77	UniRef100_G7J3Q2 Chaperone dnaJ n=1 Tax=Medicago truncatula RepID=G7J3Q2_MEDTR	0	99.77	AT2G22360.1 | Symbols: | DNAJ heat shock family protein | chr2:9498162-9500459 FORWARD LENGTH=442	0	98.85	GO:0006457 GO:0009408	protein folding; response to heat	GO:0005524 GO:0031072 GO:0051082	ATP binding; heat shock protein binding; unfolded protein binding	GO:0005739 GO:0009507 GO:0009535 GO:0009941	mitochondrion; chloroplast; chloroplast thylakoid membrane; chloroplast envelope	PF01556 PF00684 PF00226	DnaJ C terminal region; DnaJ central domain (4 repeats); DnaJ domain	PTHR24076 PTHR24076:SF80	FAMILY NOT NAMED;	KOG0715	Molecular_chaperone_(DnaJ_superfamily)	NA	NA	K03686	molecular_chaperone_DnaJ
Glyma05g31090	312	UniRef100_I1K4I5 Uncharacterized protein (Fragment) n=1 Tax=Glycine max RepID=I1K4I5_SOYBN	3e-161	74.68	UniRef100_G7K8A0 Wall-associated receptor kinase-like protein n=1 Tax=Medicago truncatula RepID=G7K8A0_MEDTR	2e-51	96.47	AT1G10380.1 | Symbols: | Putative membrane lipoprotein | chr1:3400706-3402110 FORWARD LENGTH=305	3e-47	78.85	GO:0008150	biological process	GO:0003674	molecular function	GO:0005576	extracellular region	NA	NA	NA	NA	NA	NA	NA	NA	NA	NA
Glyma05g31100	79	NA	NA	NA	NA	NA	NA	NA	NA	NA	NA	NA	NA	NA	NA	NA	NA	NA	NA	NA	NA	NA	NA	NA	NA	NA
Glyma05g31110	316	UniRef100_UPI000189CFED UPI000189CFED related cluster n=1 Tax=unknown RepID=UPI000189CFED	0	99.68	UniRef100_B9T3R4 Abhydrolase domain containing, putative n=1 Tax=Ricinus communis RepID=B9T3R4_RICCO	4e-162	98.73	AT4G39955.1 | Symbols: | alpha/beta-Hydrolases superfamily protein | chr4:18530573-18532088 FORWARD LENGTH=328	2e-147	97.47	NA	NA	GO:0003824 GO:0016787	catalytic activity; hydrolase activity	GO:0005886	plasma membrane	PF00561	alpha/beta hydrolase fold	PTHR10992 PTHR10992:SF163	ALPHA/BETA HYDROLASE RELATED; HYDROLASE, ALPHA/BETA FOLD FAMILY PROTEIN	KOG1454	Predicted_hydrolase/acyltransferase_(alpha/beta_hydrolase_superfamily)	NA	NA	NA	NA
Glyma05g31120	611	UniRef100_I1K4I6 Uncharacterized protein n=2 Tax=Glycine max RepID=I1K4I6_SOYBN	0	99.18	UniRef100_E2IXG7 Somatic embryogenesis receptor kinase-like protein 3 n=1 Tax=Medicago truncatula RepID=E2IXG7_MEDTR	0	97.38	AT5G10290.1 | Symbols: | leucine-rich repeat transmembrane protein kinase family protein | chr5:3235462-3238171 REVERSE LENGTH=613	0	99.35	GO:0006468	protein phosphorylation	GO:0004672 GO:0004674 GO:0005524 GO:0016301 GO:0016772	protein kinase activity; protein serine/threonine kinase activity; ATP binding; kinase activity; transferase activity, transferring phosphorus-containing groups	GO:0005886	plasma membrane	PF00069 PF00560 PF08263	Protein kinase domain; Leucine Rich Repeat; Leucine rich repeat N-terminal domain	PTHR24420 PTHR24420:SF422	FAMILY NOT NAMED; SUBFAMILY NOT NAMED	KOG1187	Serine/threonine_protein_kinase	NA	NA	NA	NA
Glyma05g31130	328	UniRef100_UPI0001E23E42 UPI0001E23E42 related cluster n=1 Tax=unknown RepID=UPI0001E23E42	0	99.7	UniRef100_B9T3M0 TRANSPARENT TESTA 1 protein, putative n=1 Tax=Ricinus communis RepID=B9T3M0_RICCO	1e-94	74.7	AT5G22890.1 | Symbols: | C2H2 and C2HC zinc fingers superfamily protein | chr5:7653541-7654662 REVERSE LENGTH=373	6e-67	56.1	GO:0006355 GO:0006826 GO:0010106 GO:0010167 GO:0010200 GO:0015706	regulation of transcription, DNA-dependent; iron ion transport; cellular response to iron ion starvation; response to nitrate; response to chitin; nitrate transport	GO:0003700 GO:0008270	sequence-specific DNA binding transcription factor activity; zinc ion binding	GO:0005622 GO:0005634	intracellular; nucleus	PF00096	Zinc finger, C2H2 type	PTHR10593 PTHR10593:SF10	SERINE/THREONINE-PROTEIN KINASE RIO; ATM INTERACTOR (ATM/ATR-SUBSTRATE CHK2-INTERACTING	NA	NA	NA	NA	NA	NA
Glyma05g31141	330	UniRef100_I1K4I8 Uncharacterized protein n=1 Tax=Glycine max RepID=I1K4I8_SOYBN	0	99.7	UniRef100_B9T3L6 Tubulin folding cofactor C, putative n=1 Tax=Ricinus communis RepID=B9T3L6_RICCO	1e-121	97.88	AT4G39920.1 | Symbols: POR, TFC C | C-CAP/cofactor C-like domain-containing protein | chr4:18515882-18516919 FORWARD LENGTH=345	8e-114	95.76	GO:0000226 GO:0000910 GO:0007021	microtubule cytoskeleton organization; cytokinesis; tubulin complex assembly	NA	NA	GO:0005737	cytoplasm	PF07986	Tubulin binding cofactor C	PTHR15139	TUBULIN FOLDING COFACTOR C	KOG2512	Beta-tubulin_folding_cofactor_C	NA	NA	NA	NA
Glyma05g31151	118	NA	NA	NA	NA	NA	NA	NA	NA	NA	NA	NA	NA	NA	NA	NA	NA	NA	NA	NA	NA	NA	NA	NA	NA	NA
Glyma05g31160	162	UniRef100_C6SWH0 Uncharacterized protein n=1 Tax=Glycine max RepID=C6SWH0_SOYBN	2e-108	99.38	UniRef100_B9T3L2 50S ribosomal protein L29, chloroplast, putative n=1 Tax=Ricinus communis RepID=B9T3L2_RICCO	7e-64	90.12	AT5G65220.1 | Symbols: | Ribosomal L29 family protein | chr5:26061301-26062506 FORWARD LENGTH=173	9e-55	89.51	GO:0006354 GO:0006412 GO:0042254 GO:0042793 GO:0045893	DNA-dependent transcription, elongation; translation; ribosome biogenesis; transcription from plastid promoter; positive regulation of transcription, DNA-dependent	GO:0003735	structural constituent of ribosome	GO:0005622 GO:0005840 GO:0009295 GO:0009507 GO:0009570 GO:0009941	intracellular; ribosome; nucleoid; chloroplast; chloroplast stroma; chloroplast envelope	PF00831	Ribosomal L29 protein	PTHR10916	60S RIBOSOMAL PROTEIN L35	KOG3436	60S_ribosomal_protein_L35	NA	NA	NA	NA
Glyma05g31170	370	UniRef100_I1K4J0 Ubiquitin carboxyl-terminal hydrolase n=1 Tax=Glycine max RepID=I1K4J0_SOYBN	0	99.73	UniRef100_I1K4J0 Ubiquitin carboxyl-terminal hydrolase n=1 Tax=Glycine max RepID=I1K4J0_SOYBN	0	99.73	AT4G39910.1 | Symbols: ATUBP3, UBP3 | ubiquitin-specific protease 3 | chr4:18511858-18514139 REVERSE LENGTH=371	0	98.38	GO:0006007 GO:0006499 GO:0006511 GO:0007165 GO:0009755	glucose catabolic process; N-terminal protein myristoylation; ubiquitin-dependent protein catabolic process; signal transduction; hormone-mediated signaling pathway	GO:0004221 GO:0004843	ubiquitin thiolesterase activity; ubiquitin-specific protease activity	GO:0005634 GO:0005737	nucleus; cytoplasm	PF00443	Ubiquitin carboxyl-terminal hydrolase	PTHR24006 PTHR24006:SF54	FAMILY NOT NAMED; SUBFAMILY NOT NAMED	KOG1871	Ubiquitin-specific_protease	3.1.2.15	Ubiquitin_thiolesterase	K11842	ubiquitin_carboxyl-terminal_hydrolase_12/46_[EC:3.1.2.15]
Glyma05g31190	1123	UniRef100_UPI000233A3D3 UPI000233A3D3 related cluster n=1 Tax=unknown RepID=UPI000233A3D3	0	99.91	UniRef100_E5D5L1 Calmodulin-binding protein n=1 Tax=Solanum lycopersicum RepID=E5D5L1_SOLLC	0	99.82	AT5G64220.2 | Symbols: | Calmodulin-binding transcription activator protein with CG-1 and Ankyrin domains | chr5:25686434-25691903 FORWARD LENGTH=1050	0	98.31	GO:0006355	regulation of transcription, DNA-dependent	GO:0003677 GO:0005516	DNA binding; calmodulin binding	GO:0005634	nucleus	PF00612 PF00023 PF03859	IQ calmodulin-binding motif; Ankyrin repeat; CG-1 domain	PTHR23335	IQ CALMODULIN-BINDING MOTIF PROTEINS	NA	NA	NA	NA	NA	NA
Glyma05g31200	208	UniRef100_I1K4J2 Uncharacterized protein n=1 Tax=Glycine max RepID=I1K4J2_SOYBN	6e-150	99.52	UniRef100_Q4ABP5 80A08_22 n=1 Tax=Brassica rapa subsp. pekinensis RepID=Q4ABP5_BRARP	7e-134	99.52	AT5G10260.1 | Symbols: AtRABH1e, RABH1e | RAB GTPase homolog H1E | chr5:3219991-3221301 FORWARD LENGTH=207	3e-141	99.52	GO:0006891 GO:0006944 GO:0007264 GO:0015031	intra-Golgi vesicle-mediated transport; cellular membrane fusion; small GTPase mediated signal transduction; protein transport	GO:0005525	GTP binding	GO:0005794	Golgi apparatus	PF00071	Ras family	PTHR24073 PTHR24073:SF256	FAMILY NOT NAMED; SUBFAMILY NOT NAMED	KOG0094	GTPase_Rab6/YPT6/Ryh1,_small_G_protein_superfamily	NA	NA	K07976	Rab_family,_other
Glyma05g31211	153	UniRef100_UPI000233872A UPI000233872A related cluster n=1 Tax=unknown RepID=UPI000233872A	1e-59	86.93	UniRef100_G7KEY1 Syntaxin-112 n=1 Tax=Medicago truncatula RepID=G7KEY1_MEDTR	1e-40	90.2	AT2G18260.1 | Symbols: SYP112, ATSYP112 | syntaxin of plants 112 | chr2:7942275-7943192 FORWARD LENGTH=305	3e-34	86.93	GO:0006886 GO:0006944 GO:0009409 GO:0016192	intracellular protein transport; cellular membrane fusion; response to cold; vesicle-mediated transport	GO:0005484	SNAP receptor activity	GO:0005634 GO:0005886 GO:0016020	nucleus; plasma membrane; membrane	NA	NA	PTHR19957 PTHR19957:SF26	SYNTAXIN; SYNTAXIN, ARABIDOPSIS THALIANA	NA	NA	NA	NA	NA	NA
Glyma05g31220	631	UniRef100_UPI000233A3D4 UPI000233A3D4 related cluster n=1 Tax=unknown RepID=UPI000233A3D4	0	99.84	UniRef100_B9SZ41 Root phototropism protein, putative n=1 Tax=Ricinus communis RepID=B9SZ41_RICCO	0	97.62	AT5G10250.1 | Symbols: DOT3 | Phototropic-responsive NPH3 family protein | chr5:3217028-3219368 REVERSE LENGTH=607	0	99.84	GO:0009416 GO:0010087 GO:0010305 GO:0010588 GO:0048367 GO:0080022	response to light stimulus; phloem or xylem histogenesis; leaf vascular tissue pattern formation; cotyledon vascular tissue pattern formation; shoot development; primary root development	GO:0004871	signal transducer activity	GO:0005886	plasma membrane	PF03000	NPH3 family	PTHR13690 PTHR13690:SF174	KELCH-RELATED; KELCH-RELATED	NA	NA	NA	NA	NA	NA
Glyma05g31235	112	UniRef100_UPI000233872E UPI000233872E related cluster n=1 Tax=unknown RepID=UPI000233872E	1e-65	97.32	UniRef100_B9SZ40 RNA binding protein, putative n=1 Tax=Ricinus communis RepID=B9SZ40_RICCO	2e-35	91.96	AT4G39880.1 | Symbols: | Ribosomal protein L23/L15e family protein | chr4:18504601-18505137 FORWARD LENGTH=178	3e-34	91.07	GO:0006354 GO:0006412 GO:0009220 GO:0042254	DNA-dependent transcription, elongation; translation; pyrimidine ribonucleotide biosynthetic process; ribosome biogenesis	GO:0000166 GO:0003735	nucleotide binding; structural constituent of ribosome	GO:0005622 GO:0005840	intracellular; ribosome	PF00276	Ribosomal protein L23	PTHR12059 PTHR12059:SF5	RIBOSOMAL PROTEIN L23-RELATED; SUBFAMILY NOT NAMED	NA	NA	NA	NA	NA	NA
Glyma05g31250	316	UniRef100_UPI0001B63CD1 UPI0001B63CD1 related cluster n=1 Tax=unknown RepID=UPI0001B63CD1	0	99.68	UniRef100_C6TFT8 Annexin n=2 Tax=Glycine max RepID=C6TFT8_SOYBN	0	99.68	AT5G65020.1 | Symbols: ANNAT2 | annexin 2 | chr5:25973915-25975554 FORWARD LENGTH=317	5e-174	99.68	GO:0006084 GO:0009408 GO:0009409 GO:0009414 GO:0009651 GO:0015774 GO:0016126 GO:0016132	acetyl-CoA metabolic process; response to heat; response to cold; response to water deprivation; response to salt stress; polysaccharide transport; sterol biosynthetic process; brassinosteroid biosynthetic process	GO:0005509 GO:0005544	calcium ion binding; calcium-dependent phospholipid binding	GO:0005634 GO:0005829 GO:0009507 GO:0009579 GO:0009986 GO:0048046	nucleus; cytosol; chloroplast; thylakoid; cell surface; apoplast	PF00191	Annexin	PTHR10502 PTHR10502:SF10	ANNEXIN; ANNEXIN VII	KOG0819	Annexin	NA	NA	NA	NA
Glyma05g31260	303	UniRef100_I1K4J5 Uncharacterized protein n=1 Tax=Glycine max RepID=I1K4J5_SOYBN	0	99.67	UniRef100_Q01JR1 H0523F07.2 protein n=2 Tax=Oryza sativa RepID=Q01JR1_ORYSA	8e-96	98.68	AT4G39860.1 | Symbols: | unknown protein; BEST Arabidopsis thaliana protein match is: unknown protein (TAIR:AT2G22270.1); Has 152 Blast hits to 146 proteins in 19 species: Archae - 0; Bacteria - 0; Metazoa - 0; Fungi - 2; Plants - 146; Viruses - 0; Other Eukaryotes - 4 (source: NCBI BLink). | chr4:18499909-18501472 FORWARD LENGTH=299	2e-112	98.68	GO:0000280 GO:0000911 GO:0006342 GO:0007000 GO:0008150 GO:0008283 GO:0016572 GO:0051567	nuclear division; cytokinesis by cell plate formation; chromatin silencing; nucleolus organization; biological process; cell proliferation; histone phosphorylation; histone H3-K9 methylation	GO:0003674	molecular function	GO:0005634 GO:0005737	nucleus; cytoplasm	NA	NA	NA	NA	NA	NA	NA	NA	NA	NA
Glyma05g31270	1339	UniRef100_UPI0002339E1C UPI0002339E1C related cluster n=1 Tax=unknown RepID=UPI0002339E1C	0	99.93	UniRef100_G7J3T2 ABC transporter D family member n=2 Tax=Medicago truncatula RepID=G7J3T2_MEDTR	0	99.93	AT4G39850.1 | Symbols: PXA1, PED3, CTS, ACN2, AtABCD1 | peroxisomal ABC transporter 1 | chr4:18489220-18496762 FORWARD LENGTH=1337	0	99.93	GO:0006635 GO:0006810 GO:0007031 GO:0009407 GO:0010030 GO:0015916 GO:0043161 GO:0051788 GO:0055085 GO:0080129	fatty acid beta-oxidation; transport; peroxisome organization; toxin catabolic process; positive regulation of seed germination; fatty-acyl-CoA transport; proteasomal ubiquitin-dependent protein catabolic process; response to misfolded protein; transmembrane transport; proteasome core complex assembly	GO:0000166 GO:0005524 GO:0016887 GO:0017111 GO:0042626	nucleotide binding; ATP binding; ATPase activity; nucleoside-triphosphatase activity; ATPase activity, coupled to transmembrane movement of substances	GO:0005777 GO:0005886 GO:0016020 GO:0016021 GO:0046861	peroxisome; plasma membrane; membrane; integral to membrane; glyoxysomal membrane	PF00005 PF06472	ABC transporter; ABC transporter transmembrane region 2	PTHR11384 PTHR11384:SF4	ATP-BINDING CASSETTE TRANSPORTER-RELATED; gb def: abc transporter abcd.3 [dictyostelium discoideum]	KOG0060	Long-chain_acyl-CoA_transporter,_ABC_superfamily_(involved_in_peroxisome_organization_and_biogenesis)	NA	NA	NA	NA
Glyma05g31280	628	UniRef100_I1K4J7 Uncharacterized protein n=1 Tax=Glycine max RepID=I1K4J7_SOYBN	0	99.84	UniRef100_B9T4N9 Heat shock protein 70 (HSP70)-interacting protein, putative n=1 Tax=Ricinus communis RepID=B9T4N9_RICCO	0	97.45	AT5G10200.1 | Symbols: | ARM-repeat/Tetratricopeptide repeat (TPR)-like protein | chr5:3202378-3204367 FORWARD LENGTH=631	0	99.68	GO:0008150	biological process	NA	NA	GO:0005634 GO:0005886	nucleus; plasma membrane	NA	NA	PTHR22904 PTHR22904:SF132	CHAPERONE BINDING PROTEIN; SUBFAMILY NOT NAMED	KOG4555	TPR_repeat-containing_protein	NA	NA	NA	NA
Glyma05g31290	478	UniRef100_I1K4J9 Uncharacterized protein n=1 Tax=Glycine max RepID=I1K4J9_SOYBN	0	99.79	NA	NA	NA	AT4G39840.1 | Symbols: | unknown protein; FUNCTIONS IN: molecular_function unknown; INVOLVED IN: biological_process unknown; LOCATED IN: endomembrane system; EXPRESSED IN: 23 plant structures; EXPRESSED DURING: 13 growth stages; Has 20719 Blast hits to 6096 proteins in 607 species: Archae - 22; Bacteria - 3243; Metazoa - 4364; Fungi - 2270; Plants - 237; Viruses - 128; Other Eukaryotes - 10455 (s…	1e-122	72.38	GO:0008150	biological process	GO:0003674	molecular function	GO:0005768 GO:0005794 GO:0005802	endosome; Golgi apparatus; trans-Golgi network	NA	NA	NA	NA	NA	NA	NA	NA	NA	NA
Glyma05g31300	247	UniRef100_I1K4K0 Uncharacterized protein n=1 Tax=Glycine max RepID=I1K4K0_SOYBN	0	99.6	UniRef100_G7K2X8 Avr9/Cf-9 rapidly elicited protein n=1 Tax=Medicago truncatula RepID=G7K2X8_MEDTR	2e-27	87.45	AT2G27080.2 | Symbols: | Late embryogenesis abundant (LEA) hydroxyproline-rich glycoprotein family | chr2:11566383-11567165 FORWARD LENGTH=260	5e-37	93.12	GO:0008150	biological process	GO:0003674	molecular function	GO:0005886 GO:0009506	plasma membrane; plasmodesma	PF03168	Late embryogenesis abundant protein	NA	NA	NA	NA	NA	NA	NA	NA
Glyma05g31310	192	UniRef100_I1K4K1 Uncharacterized protein n=1 Tax=Glycine max RepID=I1K4K1_SOYBN	5e-137	99.48	UniRef100_G7J3U5 Elicitor-inducible protein EIG-J7 n=1 Tax=Medicago truncatula RepID=G7J3U5_MEDTR	3e-71	83.33	AT2G22170.1 | Symbols: | Lipase/lipooxygenase, PLAT/LH2 family protein | chr2:9427010-9427742 REVERSE LENGTH=183	2e-71	86.98	GO:0008150 GO:0009611 GO:0009695	biological process; response to wounding; jasmonic acid biosynthetic process	GO:0003674	molecular function	GO:0005576 GO:0009507 GO:0009579 GO:0016020	extracellular region; chloroplast; thylakoid; membrane	PF01477	PLAT/LH2 domain	PTHR24748 PTHR24748:SF34	FAMILY NOT NAMED;	NA	NA	NA	NA	NA	NA
Descriptions of columns. Numbers indicated in column headers.
(1) GlymaID from Gmax version 1.1 release. For more information see http://phytozome.jgi.doe.gov/pz/portal.html#!info?alias=Org_Gmax. Only primary proteins were analyzed.
(2) Top Uniref100 BlastP Hit. Match determined via BLASTP of Glyma1.1 primary proteins against Uniref100 (version 11/26/2012). Minimum e-value score E<10-6 required. Percent coverage determined by dividing the top high scoring pair length by predicted protein length.
(3) Top Descriptive Uniref100 Blastp Hit (3). The BLAST report generated above (2) was parsed to eliminate uninformative hits. Hits including the words uncharacterized, putative, related, predicted, orf, expressed or containing Arabidopsis or Rice gene identifiers (AtXgXXXXX, OsXXgXXXXX) were ignored. Minimum e-value score E<10-6 required. Percent coverage determined by dividing the top high scor…
(4) Top TAIR10 Blastp Hit (4). Match determined via BLASTP of Glyma1.1 primary proteins against Arabidopsis thaliana proteins (TAIR10). Minimum e-value score E<10-6 required. Percent coverage determined by dividing the top high scoring pair length by predicted protein length.
(5) Gene Ontology Biological Process. GO Biological Process terms were assigned to each GlymaID using the GO terms associated with the Top TAIR10 Blastp Hit (4). The annotation information was obtained from TAIR v 10.
(6) Gene Ontology Molecular Function. GO Molecular Function terms were assigned to each GlymaID using the GO terms associated with the Top TAIR10 Blastp Hit (4). The annotation information was obtained from TAIR v 10.
(7) Gene Ontology Cellular Component. GO Cellular Component terms were assigned to each GlymaID using the GO terms associated with the Top TAIR10 Blastp Hit (4). The annotation information was obtained from TAIR v 10.
(8) PFAM IDs assigned by Phytozome. For more information see http://phytozome.jgi.doe.gov/pz/portal.html#!info?alias=Org_Gmax.
(9) PANTHER IDs assigned by Phytozome. For more information see http://phytozome.jgi.doe.gov/pz/portal.html#!info?alias=Org_Gmax.
(10) KOG IDs assigned by Phytozome. For more information see http://phytozome.jgi.doe.gov/pz/portal.html#!info?alias=Org_Gmax.
(11) EC IDs assigned by Phytozome. For more information see http://phytozome.jgi.doe.gov/pz/portal.html#!info?alias=Org_Gmax.
(12) KO IDs assigned by Phytozome. For more information see http://phytozome.jgi.doe.gov/pz/portal.html#!info?alias=Org_Gmax.

## Sheet: Supplementary Table S3
Supplementary Table S3: RNA-seq data of genes underlying six QTL regions
	young_leaf	flower	one cm pod	pod shell 10DAF	pod shell 14DAF	seed 10DAF	seed 14DAF	seed 21DAF	seed 25DAF	seed 28DAF	seed 35DAF	seed 42DAF	root	nodule
Glyma04g05500	9	17	19	28	7	14	34	14	152	92	399	159	1	8
Glyma04g05510	0	6	2	1	1	0	0	1	1	0	0	0	213	8
Glyma04g05520	216	44	69	63	12	21	102	65	111	28	18	3	22	165
Glyma04g05530	34	17	29	12	21	5	11	2	6	4	3	2	12	8
Glyma04g05550	23	42	47	34	39	1	1	0	9	6	16	12	118	52
Glyma04g05560	49	69	41	39	21	27	33	7	57	38	40	20	78	67
Glyma04g05570	5	39	12	8	20	16	11	7	13	9	13	7	112	13
Glyma04g05580	157	280	245	279	213	127	136	61	123	120	157	119	480	220
Glyma04g05590	6	3	10	10	12	2	1	2	3	0	0	0	13	0
Glyma04g05620	87	145	96	107	60	76	87	46	75	57	95	54	190	122
Glyma04g05630	0	2	3	0	0	6	4	2	0	1	0	1	0	0
Glyma04g05650	3	9	6	5	3	4	1	1	0	2	12	0	10	4
Glyma04g05660	41	47	26	34	21	8	14	11	6	14	17	7	41	6
Glyma04g05670	121	113	130	133	78	60	71	35	74	31	39	18	249	111
Glyma04g05680	58	63	50	42	55	16	36	7	39	27	45	27	70	80
Glyma04g05690	622	166	225	142	82	30	44	82	69	60	85	24	21	4
Glyma04g05710	48	35	40	51	23	19	23	10	37	19	29	10	48	40
Glyma04g05720	92	28	11	38	16	22	38	32	43	15	481	16	10	6
Glyma04g05740	13	28	20	27	13	15	18	13	32	21	25	7	142	19
Glyma04g05760	10	8	15	19	7	6	7	3	8	5	9	2	4	16
Glyma04g05780	5	1	1	4	3	5	5	1	3	1	0	3	9	11
Glyma04g05790	18	23	41	29	8	28	24	12	28	16	38	19	49	24
Glyma04g05800	3796	792	1866	1430	1507	179	280	220	865	1030	1518	552	0	6
Glyma04g05810	116	4	21	27	27	0	0	0	5	2	4	0	0	0
Glyma05g30960	1	3	2	5	3	5	2	0	0	0	0	2	67	12
Glyma05g30980	57	28	58	64	65	51	48	18	57	33	37	10	174	63
Glyma05g31000	8	105	11	11	10	2	3	2	3	0	3	1	9	0
Glyma05g31010	40	28	30	26	9	10	16	7	19	14	20	5	19	34
Glyma05g31020	46	120	41	44	79	12	17	16	30	24	21	16	175	149
Glyma05g31040	97	47	58	60	60	19	46	20	54	25	48	21	64	169
Glyma05g31050	108	35	33	39	25	15	21	13	7	4	10	1	0	1
Glyma05g31060	8	7	0	0	0	0	1	0	0	0	0	0	1	0
Glyma05g31070	118	37	53	88	87	18	27	8	23	12	13	3	11	8
Glyma05g31080	97	51	44	66	33	39	24	7	35	22	24	12	52	40
Glyma05g31090	17	43	20	16	45	1	5	10	2	5	24	26	49	10
Glyma05g31100	2	2	3	6	0	2	1	0	0	2	1	1	3	0
Glyma05g31110	35	33	27	12	25	5	9	10	7	6	7	11	31	33
Glyma05g31120	69	89	56	70	65	28	63	17	78	40	86	53	71	82
Glyma05g31130	0	0	0	0	0	0	1	0	1	0	0	0	0	1
Glyma05g31160	819	57	196	186	37	37	44	27	60	32	49	21	12	9
Glyma05g31170	24	19	15	23	17	11	15	5	19	14	21	15	36	21
Glyma05g31190	23	41	13	27	38	18	16	8	28	27	34	11	23	10
Glyma05g31200	1	5	3	6	8	3	1	4	7	3	22	5	2	0
Glyma05g31220	7	6	1	2	0	0	0	1	0	0	0	0	1	2
Glyma05g31250	53	129	180	203	168	30	39	19	15	5	4	0	130	99
Glyma05g31260	17	23	16	16	10	2	6	3	9	5	12	14	79	43
Glyma05g31270	107	300	67	62	33	32	26	12	25	28	41	18	104	39
Glyma05g31280	72	113	130	173	104	50	68	23	47	27	35	33	201	34
Glyma05g31290	61	84	77	62	50	2	3	3	7	8	14	6	217	152
Glyma05g31300	1	3	1	0	0	0	0	0	4	0	0	0	0	0
Glyma05g31310	31	137	96	50	41	16	45	15	45	24	30	8	300	13
Glyma11g28990	74	72	46	60	39	29	37	14	27	16	32	13	113	89
Glyma11g29000	4	14	18	13	10	3	11	4	8	6	12	3	84	89
Glyma11g29010	2	0	0	1	1	0	1	0	1	0	0	0	2	1
Glyma11g29050	7	3	0	4	2	2	10	5	5	1	1	0	1	0
Glyma11g29080	26	70	9	11	2	6	12	8	17	15	33	16	4	1
Glyma13g01950	401	84	106	83	59	132	236	176	516	223	244	66	243	65
Glyma13g01960	20	29	15	18	11	15	9	5	15	10	5	0	71	11
Glyma13g01970	16	63	29	34	45	5	4	1	7	3	2	0	442	7
Glyma13g02000	3	9	3	2	2	1	1	1	3	0	0	0	81	37
Glyma13g02050	125	53	66	91	97	15	33	5	14	2	13	9	171	80
Glyma13g02060	5	26	16	15	50	4	1	0	1	1	2	3	34	4
Glyma13g02070	1	3	4	1	3	0	1	0	0	1	0	0	5	0
Glyma13g02080	0	17	2	3	6	3	0	0	2	1	1	0	3	2
Glyma13g02100	113	68	96	115	57	34	75	26	59	36	56	49	101	100
Glyma18g38490	0	0	0	0	0	20	112	135	484	320	748	534	2	0
Glyma18g38530	25	21	34	24	52	14	13	15	26	19	13	20	13	52
Glyma18g38560	21	10	8	17	16	20	7	2	5	6	6	2	18	3
Glyma18g38570	69	68	57	43	45	27	16	13	22	13	26	13	53	41
Glyma18g38600	0	3	1	2	2	0	0	0	0	0	0	1	3	1
Glyma18g38610	31	240	80	46	32	38	67	43	84	75	130	62	86	26
Glyma18g38620	22	7	5	9	5	11	14	2	11	15	18	3	20	5
Glyma20g08520	80	33	51	51	22	12	11	7	20	29	35	14	30	14
Glyma20g08550	5	5	9	10	1	4	6	2	10	6	9	2	2	8
Glyma20g08580	36	38	26	41	22	19	25	9	18	9	13	8	31	9

## Sheet: Supplementary Table S4
Supplementary Table S4: Haplotype analysis of four studied traits
Locus	Reference marker	Haplotype	Trait	Environment	No. of Individuals in Analysis	Effects	Proportion of Variance Explained	t-statistic	P-value	SNP
Chr. 4 (3957601- 4291705)	AX-93703924	TTTTTTCCCGCGATGTC	SPP	YZ2	204	-10.17	0.01246	-1.597	0.1119	AX-93703800|AX-94000087|AX-94000092|AX-94000101|AX-94000111|AX-94000116|AX-93703838|AX-93703872|AX-93623404|AX-93703888|AX-93703889|AX-93703894|AX-94000180|AX-94000184|AX-93623486|AX-94000202|AX-93703924
Chr. 4 (3957601- 4291705)	AX-93703924	TTTTTTCCCGCGTTGTG	SPP	YZ2	204	42.2	0.06478	3.74	0.0002393	AX-93703800|AX-94000087|AX-94000092|AX-94000101|AX-94000111|AX-94000116|AX-93703838|AX-93703872|AX-93623404|AX-93703888|AX-93703889|AX-93703894|AX-94000180|AX-94000184|AX-93623486|AX-94000202|AX-93703924
Chr. 4 (3957601- 4291705)	AX-93703924	ACACCCTTTAGAAAACC	SPP	YZ2	204	-21.57	0.009176	-1.368	0.1729	AX-93703800|AX-94000087|AX-94000092|AX-94000101|AX-94000111|AX-94000116|AX-93703838|AX-93703872|AX-93623404|AX-93703888|AX-93703889|AX-93703894|AX-94000180|AX-94000184|AX-93623486|AX-94000202|AX-93703924
Chr. 4 (3957601- 4291705)	AX-93703924	TTTTTTCCCGCGATGTC	SPP	YZ1	205	-4.849	0.003152	-0.8012	0.424	AX-93703800|AX-94000087|AX-94000092|AX-94000101|AX-94000111|AX-94000116|AX-93703838|AX-93703872|AX-93623404|AX-93703888|AX-93703889|AX-93703894|AX-94000180|AX-94000184|AX-93623486|AX-94000202|AX-93703924
Chr. 4 (3957601- 4291705)	AX-93703924	TTTTTTCCCGCGTTGTG	SPP	YZ1	205	30.63	0.03957	2.892	0.004247	AX-93703800|AX-94000087|AX-94000092|AX-94000101|AX-94000111|AX-94000116|AX-93703838|AX-93703872|AX-93623404|AX-93703888|AX-93703889|AX-93703894|AX-94000180|AX-94000184|AX-93623486|AX-94000202|AX-93703924
Chr. 4 (3957601- 4291705)	AX-93703924	ACACCCTTTAGAAAACC	SPP	YZ1	205	-29.02	0.01926	-1.997	0.04719	AX-93703800|AX-94000087|AX-94000092|AX-94000101|AX-94000111|AX-94000116|AX-93703838|AX-93703872|AX-93623404|AX-93703888|AX-93703889|AX-93703894|AX-94000180|AX-94000184|AX-93623486|AX-94000202|AX-93703924
Chr. 4 (3957601- 4291705)	AX-93703924	TTTTTTCCCGCGATGTC	SPP	NT2	201	-16.79	0.03056	-2.504	0.01307	AX-93703800|AX-94000087|AX-94000092|AX-94000101|AX-94000111|AX-94000116|AX-93703838|AX-93703872|AX-93623404|AX-93703888|AX-93703889|AX-93703894|AX-94000180|AX-94000184|AX-93623486|AX-94000202|AX-93703924
Chr. 4 (3957601- 4291705)	AX-93703924	TTTTTTCCCGCGTTGTG	SPP	NT2	201	48.5	0.07563	4.035	7.785e-05	AX-93703800|AX-94000087|AX-94000092|AX-94000101|AX-94000111|AX-94000116|AX-93703838|AX-93703872|AX-93623404|AX-93703888|AX-93703889|AX-93703894|AX-94000180|AX-94000184|AX-93623486|AX-94000202|AX-93703924
Chr. 4 (3957601- 4291705)	AX-93703924	ACACCCTTTAGAAAACC	SPP	NT2	201	-21.37	0.008684	-1.32	0.1882	AX-93703800|AX-94000087|AX-94000092|AX-94000101|AX-94000111|AX-94000116|AX-93703838|AX-93703872|AX-93623404|AX-93703888|AX-93703889|AX-93703894|AX-94000180|AX-94000184|AX-93623486|AX-94000202|AX-93703924
Chr. 4 (3957601- 4291705)	AX-93703924	TTTTTTCCCGCGATGTC	SPP	NT1	210	-11.87	0.01689	-1.89	0.0601	AX-93703800|AX-94000087|AX-94000092|AX-94000101|AX-94000111|AX-94000116|AX-93703838|AX-93703872|AX-93623404|AX-93703888|AX-93703889|AX-93703894|AX-94000180|AX-94000184|AX-93623486|AX-94000202|AX-93703924
Chr. 4 (3957601- 4291705)	AX-93703924	TTTTTTCCCGCGTTGTG	SPP	NT1	210	46.07	0.0734	4.059	6.969e-05	AX-93703800|AX-94000087|AX-94000092|AX-94000101|AX-94000111|AX-94000116|AX-93703838|AX-93703872|AX-93623404|AX-93703888|AX-93703889|AX-93703894|AX-94000180|AX-94000184|AX-93623486|AX-94000202|AX-93703924
Chr. 4 (3957601- 4291705)	AX-93703924	ACACCCTTTAGAAAACC	SPP	NT1	210	-25.99	0.01381	-1.707	0.08937	AX-93703800|AX-94000087|AX-94000092|AX-94000101|AX-94000111|AX-94000116|AX-93703838|AX-93703872|AX-93623404|AX-93703888|AX-93703889|AX-93703894|AX-94000180|AX-94000184|AX-93623486|AX-94000202|AX-93703924
Chr. 4 (3957601- 4291705)	AX-93703924	TTTTTTCCCGCGATGTC	SPP	JP2	211	-10.8	0.01378	-1.709	0.08895	AX-93703800|AX-94000087|AX-94000092|AX-94000101|AX-94000111|AX-94000116|AX-93703838|AX-93703872|AX-93623404|AX-93703888|AX-93703889|AX-93703894|AX-94000180|AX-94000184|AX-93623486|AX-94000202|AX-93703924
Chr. 4 (3957601- 4291705)	AX-93703924	TTTTTTCCCGCGTTGTG	SPP	JP2	211	42.15	0.06059	3.672	0.0003062	AX-93703800|AX-94000087|AX-94000092|AX-94000101|AX-94000111|AX-94000116|AX-93703838|AX-93703872|AX-93623404|AX-93703888|AX-93703889|AX-93703894|AX-94000180|AX-94000184|AX-93623486|AX-94000202|AX-93703924
Chr. 4 (3957601- 4291705)	AX-93703924	ACACCCTTTAGAAAACC	SPP	JP2	211	-27.89	0.01569	-1.825	0.06943	AX-93703800|AX-94000087|AX-94000092|AX-94000101|AX-94000111|AX-94000116|AX-93703838|AX-93703872|AX-93623404|AX-93703888|AX-93703889|AX-93703894|AX-94000180|AX-94000184|AX-93623486|AX-94000202|AX-93703924
Chr. 4 (3957601- 4291705)	AX-93703924	TTTTTTCCCGCGATGTC	SPP	JP1	210	-10.77	0.01664	-1.876	0.06203	AX-93703800|AX-94000087|AX-94000092|AX-94000101|AX-94000111|AX-94000116|AX-93703838|AX-93703872|AX-93623404|AX-93703888|AX-93703889|AX-93703894|AX-94000180|AX-94000184|AX-93623486|AX-94000202|AX-93703924
Chr. 4 (3957601- 4291705)	AX-93703924	TTTTTTCCCGCGTTGTG	SPP	JP1	210	33.59	0.04673	3.193	0.001625	AX-93703800|AX-94000087|AX-94000092|AX-94000101|AX-94000111|AX-94000116|AX-93703838|AX-93703872|AX-93623404|AX-93703888|AX-93703889|AX-93703894|AX-94000180|AX-94000184|AX-93623486|AX-94000202|AX-93703924
Chr. 4 (3957601- 4291705)	AX-93703924	ACACCCTTTAGAAAACC	SPP	JP1	210	-26.27	0.0169	-1.891	0.06006	AX-93703800|AX-94000087|AX-94000092|AX-94000101|AX-94000111|AX-94000116|AX-93703838|AX-93703872|AX-93623404|AX-93703888|AX-93703889|AX-93703894|AX-94000180|AX-94000184|AX-93623486|AX-94000202|AX-93703924
Chr. 4 (3957601- 4291705)	AX-93703924	TTTTTTCCCGCGATGTC	PPP	YZ2	203	-3.292	0.004568	-0.9604	0.338	AX-93703800|AX-94000087|AX-94000092|AX-94000101|AX-94000111|AX-94000116|AX-93703838|AX-93703872|AX-93623404|AX-93703888|AX-93703889|AX-93703894|AX-94000180|AX-94000184|AX-93623486|AX-94000202|AX-93703924
Chr. 4 (3957601- 4291705)	AX-93703924	TTTTTTCCCGCGTTGTG	PPP	YZ2	203	20.12	0.05263	3.342	0.0009926	AX-93703800|AX-94000087|AX-94000092|AX-94000101|AX-94000111|AX-94000116|AX-93703838|AX-93703872|AX-93623404|AX-93703888|AX-93703889|AX-93703894|AX-94000180|AX-94000184|AX-93623486|AX-94000202|AX-93703924
Chr. 4 (3957601- 4291705)	AX-93703924	ACACCCTTTAGAAAACC	PPP	YZ2	203	-9.808	0.006783	-1.172	0.2428	AX-93703800|AX-94000087|AX-94000092|AX-94000101|AX-94000111|AX-94000116|AX-93703838|AX-93703872|AX-93623404|AX-93703888|AX-93703889|AX-93703894|AX-94000180|AX-94000184|AX-93623486|AX-94000202|AX-93703924
Chr. 4 (3957601- 4291705)	AX-93703924	TTTTTTCCCGCGATGTC	PPP	YZ1	205	-4.222	0.008529	-1.321	0.1878	AX-93703800|AX-94000087|AX-94000092|AX-94000101|AX-94000111|AX-94000116|AX-93703838|AX-93703872|AX-93623404|AX-93703888|AX-93703889|AX-93703894|AX-94000180|AX-94000184|AX-93623486|AX-94000202|AX-93703924
Chr. 4 (3957601- 4291705)	AX-93703924	TTTTTTCCCGCGTTGTG	PPP	YZ1	205	16.32	0.03924	2.879	0.004413	AX-93703800|AX-94000087|AX-94000092|AX-94000101|AX-94000111|AX-94000116|AX-93703838|AX-93703872|AX-93623404|AX-93703888|AX-93703889|AX-93703894|AX-94000180|AX-94000184|AX-93623486|AX-94000202|AX-93703924
Chr. 4 (3957601- 4291705)	AX-93703924	ACACCCTTTAGAAAACC	PPP	YZ1	205	-14.75	0.01738	-1.895	0.05952	AX-93703800|AX-94000087|AX-94000092|AX-94000101|AX-94000111|AX-94000116|AX-93703838|AX-93703872|AX-93623404|AX-93703888|AX-93703889|AX-93703894|AX-94000180|AX-94000184|AX-93623486|AX-94000202|AX-93703924
Chr. 4 (3957601- 4291705)	AX-93703924	TTTTTTCCCGCGATGTC	PPP	NT2	198	-7.438	0.02387	-2.189	0.02976	AX-93703800|AX-94000087|AX-94000092|AX-94000101|AX-94000111|AX-94000116|AX-93703838|AX-93703872|AX-93623404|AX-93703888|AX-93703889|AX-93703894|AX-94000180|AX-94000184|AX-93623486|AX-94000202|AX-93703924
Chr. 4 (3957601- 4291705)	AX-93703924	TTTTTTCCCGCGTTGTG	PPP	NT2	198	24.18	0.07203	3.9	0.0001319	AX-93703800|AX-94000087|AX-94000092|AX-94000101|AX-94000111|AX-94000116|AX-93703838|AX-93703872|AX-93623404|AX-93703888|AX-93703889|AX-93703894|AX-94000180|AX-94000184|AX-93623486|AX-94000202|AX-93703924
Chr. 4 (3957601- 4291705)	AX-93703924	ACACCCTTTAGAAAACC	PPP	NT2	198	-10.26	0.008332	-1.283	0.2009	AX-93703800|AX-94000087|AX-94000092|AX-94000101|AX-94000111|AX-94000116|AX-93703838|AX-93703872|AX-93623404|AX-93703888|AX-93703889|AX-93703894|AX-94000180|AX-94000184|AX-93623486|AX-94000202|AX-93703924
Chr. 4 (3957601- 4291705)	AX-93703924	TTTTTTCCCGCGATGTC	PPP	NT1	210	-6.235	0.01784	-1.944	0.05328	AX-93703800|AX-94000087|AX-94000092|AX-94000101|AX-94000111|AX-94000116|AX-93703838|AX-93703872|AX-93623404|AX-93703888|AX-93703889|AX-93703894|AX-94000180|AX-94000184|AX-93623486|AX-94000202|AX-93703924
Chr. 4 (3957601- 4291705)	AX-93703924	TTTTTTCCCGCGTTGTG	PPP	NT1	210	24.56	0.07994	4.251	3.211e-05	AX-93703800|AX-94000087|AX-94000092|AX-94000101|AX-94000111|AX-94000116|AX-93703838|AX-93703872|AX-93623404|AX-93703888|AX-93703889|AX-93703894|AX-94000180|AX-94000184|AX-93623486|AX-94000202|AX-93703924
Chr. 4 (3957601- 4291705)	AX-93703924	ACACCCTTTAGAAAACC	PPP	NT1	210	-12.74	0.01271	-1.636	0.1033	AX-93703800|AX-94000087|AX-94000092|AX-94000101|AX-94000111|AX-94000116|AX-93703838|AX-93703872|AX-93623404|AX-93703888|AX-93703889|AX-93703894|AX-94000180|AX-94000184|AX-93623486|AX-94000202|AX-93703924
Chr. 4 (3957601- 4291705)	AX-93703924	TTTTTTCCCGCGATGTC	PPP	JP2	208	-4.144	0.008999	-1.368	0.1729	AX-93703800|AX-94000087|AX-94000092|AX-94000101|AX-94000111|AX-94000116|AX-93703838|AX-93703872|AX-93623404|AX-93703888|AX-93703889|AX-93703894|AX-94000180|AX-94000184|AX-93623486|AX-94000202|AX-93703924
Chr. 4 (3957601- 4291705)	AX-93703924	TTTTTTCCCGCGTTGTG	PPP	JP2	208	19.59	0.05816	3.567	0.0004494	AX-93703800|AX-94000087|AX-94000092|AX-94000101|AX-94000111|AX-94000116|AX-93703838|AX-93703872|AX-93623404|AX-93703888|AX-93703889|AX-93703894|AX-94000180|AX-94000184|AX-93623486|AX-94000202|AX-93703924
Chr. 4 (3957601- 4291705)	AX-93703924	ACACCCTTTAGAAAACC	PPP	JP2	208	-13.14	0.01547	-1.799	0.0735	AX-93703800|AX-94000087|AX-94000092|AX-94000101|AX-94000111|AX-94000116|AX-93703838|AX-93703872|AX-93623404|AX-93703888|AX-93703889|AX-93703894|AX-94000180|AX-94000184|AX-93623486|AX-94000202|AX-93703924
Chr. 4 (3957601- 4291705)	AX-93703924	TTTTTTCCCGCGATGTC	PPP	JP1	211	-5.294	0.01428	-1.74	0.08335	AX-93703800|AX-94000087|AX-94000092|AX-94000101|AX-94000111|AX-94000116|AX-93703838|AX-93703872|AX-93623404|AX-93703888|AX-93703889|AX-93703894|AX-94000180|AX-94000184|AX-93623486|AX-94000202|AX-93703924
Chr. 4 (3957601- 4291705)	AX-93703924	TTTTTTCCCGCGTTGTG	PPP	JP1	211	18.43	0.04991	3.313	0.001086	AX-93703800|AX-94000087|AX-94000092|AX-94000101|AX-94000111|AX-94000116|AX-93703838|AX-93703872|AX-93623404|AX-93703888|AX-93703889|AX-93703894|AX-94000180|AX-94000184|AX-93623486|AX-94000202|AX-93703924
Chr. 4 (3957601- 4291705)	AX-93703924	ACACCCTTTAGAAAACC	PPP	JP1	211	-13.15	0.01503	-1.786	0.07561	AX-93703800|AX-94000087|AX-94000092|AX-94000101|AX-94000111|AX-94000116|AX-93703838|AX-93703872|AX-93623404|AX-93703888|AX-93703889|AX-93703894|AX-94000180|AX-94000184|AX-93623486|AX-94000202|AX-93703924
Chr. 18 (45780783-46573568)	AX-94176727	TCGTCT	PPP	YZ2	203	7.208	0.005334	1.038	0.3004	AX-93879052|AX-93879098|AX-94176651|AX-94176727|AX-93664048|AX-94176888
Chr. 18 (45780783-46573568)	AX-94176727	CCATCT	PPP	YZ2	203	2.273	0.0004387	0.297	0.7668	AX-93879052|AX-93879098|AX-94176651|AX-94176727|AX-93664048|AX-94176888
Chr. 18 (45780783-46573568)	AX-94176727	TTATCT	PPP	YZ2	203	19.91	0.02127	2.09	0.03789	AX-93879052|AX-93879098|AX-94176651|AX-94176727|AX-93664048|AX-94176888
Chr. 18 (45780783-46573568)	AX-94176727	CTATCT	PPP	YZ2	203	3.355	0.01217	1.574	0.1171	AX-93879052|AX-93879098|AX-94176651|AX-94176727|AX-93664048|AX-94176888
Chr. 18 (45780783-46573568)	AX-94176727	TTAATA	PPP	YZ2	203	18.34	0.03602	2.74	0.00669	AX-93879052|AX-93879098|AX-94176651|AX-94176727|AX-93664048|AX-94176888
Chr. 18 (45780783-46573568)	AX-94176727	TTAACA	PPP	YZ2	203	11.54	0.007682	1.247	0.2137	AX-93879052|AX-93879098|AX-94176651|AX-94176727|AX-93664048|AX-94176888
Chr. 18 (45780783-46573568)	AX-94176727	TTATCA	PPP	YZ2	203	9.974	0.02722	2.372	0.01866	AX-93879052|AX-93879098|AX-94176651|AX-94176727|AX-93664048|AX-94176888
Chr. 18 (45780783-46573568)	AX-94176727	CTATCA	PPP	YZ2	203	-8.25	0.1009	-4.749	3.878e-06	AX-93879052|AX-93879098|AX-94176651|AX-94176727|AX-93664048|AX-94176888
Chr. 18 (45780783-46573568)	AX-94176727	TCGTCT	PPP	YZ1	205	9.315	0.01232	1.591	0.1131	AX-93879052|AX-93879098|AX-94176651|AX-94176727|AX-93664048|AX-94176888
Chr. 18 (45780783-46573568)	AX-94176727	CCATCT	PPP	YZ1	205	1.925	0.0003565	0.2691	0.7882	AX-93879052|AX-93879098|AX-94176651|AX-94176727|AX-93664048|AX-94176888
Chr. 18 (45780783-46573568)	AX-94176727	TTATCT	PPP	YZ1	205	20.6	0.03209	2.594	0.01017	AX-93879052|AX-93879098|AX-94176651|AX-94176727|AX-93664048|AX-94176888
Chr. 18 (45780783-46573568)	AX-94176727	CTATCT	PPP	YZ1	205	2.416	0.007015	1.198	0.2325	AX-93879052|AX-93879098|AX-94176651|AX-94176727|AX-93664048|AX-94176888
Chr. 18 (45780783-46573568)	AX-94176727	TTAATA	PPP	YZ1	205	24.87	0.07502	4.058	7.068e-05	AX-93879052|AX-93879098|AX-94176651|AX-94176727|AX-93664048|AX-94176888
Chr. 18 (45780783-46573568)	AX-94176727	TTAACA	PPP	YZ1	205	14.41	0.01356	1.67	0.09641	AX-93879052|AX-93879098|AX-94176651|AX-94176727|AX-93664048|AX-94176888
Chr. 18 (45780783-46573568)	AX-94176727	TTATCA	PPP	YZ1	205	8.991	0.0297	2.493	0.01348	AX-93879052|AX-93879098|AX-94176651|AX-94176727|AX-93664048|AX-94176888
Chr. 18 (45780783-46573568)	AX-94176727	CTATCA	PPP	YZ1	205	-7.768	0.105	-4.881	2.129e-06	AX-93879052|AX-93879098|AX-94176651|AX-94176727|AX-93664048|AX-94176888
Chr. 18 (45780783-46573568)	AX-94176727	TCGTCT	PPP	NT2	198	6.701	0.005332	1.025	0.3066	AX-93879052|AX-93879098|AX-94176651|AX-94176727|AX-93664048|AX-94176888
Chr. 18 (45780783-46573568)	AX-94176727	CCATCT	PPP	NT2	198	5.2	0.002361	0.6811	0.4966	AX-93879052|AX-93879098|AX-94176651|AX-94176727|AX-93664048|AX-94176888
Chr. 18 (45780783-46573568)	AX-94176727	TTATCT	PPP	NT2	198	11.49	0.007289	1.2	0.2317	AX-93879052|AX-93879098|AX-94176651|AX-94176727|AX-93664048|AX-94176888
Chr. 18 (45780783-46573568)	AX-94176727	CTATCT	PPP	NT2	198	1.357	0.001854	0.6033	0.547	AX-93879052|AX-93879098|AX-94176651|AX-94176727|AX-93664048|AX-94176888
Chr. 18 (45780783-46573568)	AX-94176727	TTAATA	PPP	NT2	198	20.14	0.03386	2.621	0.009461	AX-93879052|AX-93879098|AX-94176651|AX-94176727|AX-93664048|AX-94176888
Chr. 18 (45780783-46573568)	AX-94176727	TTAACA	PPP	NT2	198	2.6	0.0003202	0.2506	0.8024	AX-93879052|AX-93879098|AX-94176651|AX-94176727|AX-93664048|AX-94176888
Chr. 18 (45780783-46573568)	AX-94176727	TTATCA	PPP	NT2	198	6.936	0.01353	1.64	0.1026	AX-93879052|AX-93879098|AX-94176651|AX-94176727|AX-93664048|AX-94176888
Chr. 18 (45780783-46573568)	AX-94176727	CTATCA	PPP	NT2	198	-5.234	0.0405	-2.876	0.004471	AX-93879052|AX-93879098|AX-94176651|AX-94176727|AX-93664048|AX-94176888
Chr. 18 (45780783-46573568)	AX-94176727	TCGTCT	PPP	NT1	210	6.249	0.004986	1.021	0.3085	AX-93879052|AX-93879098|AX-94176651|AX-94176727|AX-93664048|AX-94176888
Chr. 18 (45780783-46573568)	AX-94176727	CCATCT	PPP	NT1	210	-1.972	0.0003363	-0.2645	0.7916	AX-93879052|AX-93879098|AX-94176651|AX-94176727|AX-93664048|AX-94176888
Chr. 18 (45780783-46573568)	AX-94176727	TTATCT	PPP	NT1	210	21.78	0.03227	2.633	0.009087	AX-93879052|AX-93879098|AX-94176651|AX-94176727|AX-93664048|AX-94176888
Chr. 18 (45780783-46573568)	AX-94176727	CTATCT	PPP	NT1	210	-0.005825	3.82e-08	-0.002819	0.9978	AX-93879052|AX-93879098|AX-94176651|AX-94176727|AX-93664048|AX-94176888
Chr. 18 (45780783-46573568)	AX-94176727	TTAATA	PPP	NT1	210	29.48	0.1061	4.968	1.407e-06	AX-93879052|AX-93879098|AX-94176651|AX-94176727|AX-93664048|AX-94176888
Chr. 18 (45780783-46573568)	AX-94176727	TTAACA	PPP	NT1	210	11.87	0.008269	1.317	0.1893	AX-93879052|AX-93879098|AX-94176651|AX-94176727|AX-93664048|AX-94176888
Chr. 18 (45780783-46573568)	AX-94176727	TTATCA	PPP	NT1	210	9.188	0.02887	2.486	0.01369	AX-93879052|AX-93879098|AX-94176651|AX-94176727|AX-93664048|AX-94176888
Chr. 18 (45780783-46573568)	AX-94176727	CTATCA	PPP	NT1	210	-6.484	0.06825	-3.903	0.0001281	AX-93879052|AX-93879098|AX-94176651|AX-94176727|AX-93664048|AX-94176888
Chr. 18 (45780783-46573568)	AX-94176727	TCGTCT	PPP	JP2	208	6.744	0.006641	1.174	0.2419	AX-93879052|AX-93879098|AX-94176651|AX-94176727|AX-93664048|AX-94176888
Chr. 18 (45780783-46573568)	AX-94176727	CCATCT	PPP	JP2	208	-0.3817	1.442e-05	-0.0545	0.9566	AX-93879052|AX-93879098|AX-94176651|AX-94176727|AX-93664048|AX-94176888
Chr. 18 (45780783-46573568)	AX-94176727	TTATCT	PPP	JP2	208	17.34	0.02338	2.221	0.02745	AX-93879052|AX-93879098|AX-94176651|AX-94176727|AX-93664048|AX-94176888
Chr. 18 (45780783-46573568)	AX-94176727	CTATCT	PPP	JP2	208	1.938	0.004806	0.9974	0.3197	AX-93879052|AX-93879098|AX-94176651|AX-94176727|AX-93664048|AX-94176888
Chr. 18 (45780783-46573568)	AX-94176727	TTAATA	PPP	JP2	208	26.72	0.08908	4.488	1.194e-05	AX-93879052|AX-93879098|AX-94176651|AX-94176727|AX-93664048|AX-94176888
Chr. 18 (45780783-46573568)	AX-94176727	TTAACA	PPP	JP2	208	6.711	0.003024	0.7905	0.4302	AX-93879052|AX-93879098|AX-94176651|AX-94176727|AX-93664048|AX-94176888
Chr. 18 (45780783-46573568)	AX-94176727	TTATCA	PPP	JP2	208	8.129	0.02583	2.337	0.0204	AX-93879052|AX-93879098|AX-94176651|AX-94176727|AX-93664048|AX-94176888
Chr. 18 (45780783-46573568)	AX-94176727	CTATCA	PPP	JP2	208	-7.087	0.09275	-4.589	7.729e-06	AX-93879052|AX-93879098|AX-94176651|AX-94176727|AX-93664048|AX-94176888
Chr. 18 (45780783-46573568)	AX-94176727	TCGTCT	PPP	JP1	211	8.975	0.0114	1.553	0.122	AX-93879052|AX-93879098|AX-94176651|AX-94176727|AX-93664048|AX-94176888
Chr. 18 (45780783-46573568)	AX-94176727	CCATCT	PPP	JP1	211	1.59	0.0002424	0.2251	0.8221	AX-93879052|AX-93879098|AX-94176651|AX-94176727|AX-93664048|AX-94176888
Chr. 18 (45780783-46573568)	AX-94176727	TTATCT	PPP	JP1	211	13.09	0.01292	1.654	0.09959	AX-93879052|AX-93879098|AX-94176651|AX-94176727|AX-93664048|AX-94176888
Chr. 18 (45780783-46573568)	AX-94176727	CTATCT	PPP	JP1	211	1.843	0.00425	0.9445	0.346	AX-93879052|AX-93879098|AX-94176651|AX-94176727|AX-93664048|AX-94176888
Chr. 18 (45780783-46573568)	AX-94176727	TTAATA	PPP	JP1	211	23.71	0.07612	4.15	4.845e-05	AX-93879052|AX-93879098|AX-94176651|AX-94176727|AX-93664048|AX-94176888
Chr. 18 (45780783-46573568)	AX-94176727	TTAACA	PPP	JP1	211	11.05	0.007953	1.294	0.197	AX-93879052|AX-93879098|AX-94176651|AX-94176727|AX-93664048|AX-94176888
Chr. 18 (45780783-46573568)	AX-94176727	TTATCA	PPP	JP1	211	8.591	0.02799	2.453	0.01498	AX-93879052|AX-93879098|AX-94176651|AX-94176727|AX-93664048|AX-94176888
Chr. 18 (45780783-46573568)	AX-94176727	CTATCA	PPP	JP1	211	-7.404	0.09871	-4.784	3.241e-06	AX-93879052|AX-93879098|AX-94176651|AX-94176727|AX-93664048|AX-94176888
Chr. 18 (45780783-46573568)	AX-94176727	TCGTCT	HSW	YZ2	210	-4.105	0.02899	-2.492	0.01349	AX-93879052|AX-93879098|AX-94176651|AX-94176727|AX-93664048|AX-94176888
Chr. 18 (45780783-46573568)	AX-94176727	CCATCT	HSW	YZ2	210	-3.095	0.01116	-1.532	0.1269	AX-93879052|AX-93879098|AX-94176651|AX-94176727|AX-93664048|AX-94176888
Chr. 18 (45780783-46573568)	AX-94176727	TTATCT	HSW	YZ2	210	-3.432	0.01079	-1.506	0.1336	AX-93879052|AX-93879098|AX-94176651|AX-94176727|AX-93664048|AX-94176888
Chr. 18 (45780783-46573568)	AX-94176727	CTATCT	HSW	YZ2	210	-0.2072	0.0006506	-0.368	0.7133	AX-93879052|AX-93879098|AX-94176651|AX-94176727|AX-93664048|AX-94176888
Chr. 18 (45780783-46573568)	AX-94176727	TTAATA	HSW	YZ2	210	-4.616	0.03504	-2.748	0.006517	AX-93879052|AX-93879098|AX-94176651|AX-94176727|AX-93664048|AX-94176888
Chr. 18 (45780783-46573568)	AX-94176727	TTAACA	HSW	YZ2	210	-6.183	0.03024	-2.547	0.0116	AX-93879052|AX-93879098|AX-94176651|AX-94176727|AX-93664048|AX-94176888
Chr. 18 (45780783-46573568)	AX-94176727	TTATCA	HSW	YZ2	210	-3.108	0.04451	-3.113	0.002115	AX-93879052|AX-93879098|AX-94176651|AX-94176727|AX-93664048|AX-94176888
Chr. 18 (45780783-46573568)	AX-94176727	CTATCA	HSW	YZ2	210	2.32	0.1177	5.268	3.432e-07	AX-93879052|AX-93879098|AX-94176651|AX-94176727|AX-93664048|AX-94176888
Chr. 18 (45780783-46573568)	AX-94176727	TCGTCT	HSW	YZ1	206	-4.423	0.03456	-2.702	0.007467	AX-93879052|AX-93879098|AX-94176651|AX-94176727|AX-93664048|AX-94176888
Chr. 18 (45780783-46573568)	AX-94176727	CCATCT	HSW	YZ1	206	-3.199	0.01225	-1.591	0.1132	AX-93879052|AX-93879098|AX-94176651|AX-94176727|AX-93664048|AX-94176888
Chr. 18 (45780783-46573568)	AX-94176727	TTATCT	HSW	YZ1	206	-3.039	0.008692	-1.337	0.1826	AX-93879052|AX-93879098|AX-94176651|AX-94176727|AX-93664048|AX-94176888
Chr. 18 (45780783-46573568)	AX-94176727	CTATCT	HSW	YZ1	206	-0.2313	0.0008234	-0.41	0.6822	AX-93879052|AX-93879098|AX-94176651|AX-94176727|AX-93664048|AX-94176888
Chr. 18 (45780783-46573568)	AX-94176727	TTAATA	HSW	YZ1	206	-4.038	0.02755	-2.404	0.0171	AX-93879052|AX-93879098|AX-94176651|AX-94176727|AX-93664048|AX-94176888
Chr. 18 (45780783-46573568)	AX-94176727	TTAACA	HSW	YZ1	206	-6.041	0.02965	-2.497	0.01332	AX-93879052|AX-93879098|AX-94176651|AX-94176727|AX-93664048|AX-94176888
Chr. 18 (45780783-46573568)	AX-94176727	TTATCA	HSW	YZ1	206	-3.054	0.04411	-3.068	0.002447	AX-93879052|AX-93879098|AX-94176651|AX-94176727|AX-93664048|AX-94176888
Chr. 18 (45780783-46573568)	AX-94176727	CTATCA	HSW	YZ1	206	2.304	0.1174	5.208	4.649e-07	AX-93879052|AX-93879098|AX-94176651|AX-94176727|AX-93664048|AX-94176888
Chr. 18 (45780783-46573568)	AX-94176727	TCGTCT	HSW	NT2	206	-4.617	0.03292	-2.635	0.009059	AX-93879052|AX-93879098|AX-94176651|AX-94176727|AX-93664048|AX-94176888
Chr. 18 (45780783-46573568)	AX-94176727	CCATCT	HSW	NT2	206	-3.065	0.009832	-1.423	0.1562	AX-93879052|AX-93879098|AX-94176651|AX-94176727|AX-93664048|AX-94176888
Chr. 18 (45780783-46573568)	AX-94176727	TTATCT	HSW	NT2	206	-3.608	0.01071	-1.486	0.1388	AX-93879052|AX-93879098|AX-94176651|AX-94176727|AX-93664048|AX-94176888
Chr. 18 (45780783-46573568)	AX-94176727	CTATCT	HSW	NT2	206	-0.4639	0.002897	-0.7699	0.4422	AX-93879052|AX-93879098|AX-94176651|AX-94176727|AX-93664048|AX-94176888
Chr. 18 (45780783-46573568)	AX-94176727	TTAATA	HSW	NT2	206	-4.806	0.03411	-2.684	0.007873	AX-93879052|AX-93879098|AX-94176651|AX-94176727|AX-93664048|AX-94176888
Chr. 18 (45780783-46573568)	AX-94176727	TTAACA	HSW	NT2	206	-6.76	0.03246	-2.616	0.00956	AX-93879052|AX-93879098|AX-94176651|AX-94176727|AX-93664048|AX-94176888
Chr. 18 (45780783-46573568)	AX-94176727	TTATCA	HSW	NT2	206	-3.392	0.04756	-3.192	0.001639	AX-93879052|AX-93879098|AX-94176651|AX-94176727|AX-93664048|AX-94176888
Chr. 18 (45780783-46573568)	AX-94176727	CTATCA	HSW	NT2	206	2.651	0.1357	5.659	5.112e-08	AX-93879052|AX-93879098|AX-94176651|AX-94176727|AX-93664048|AX-94176888
Chr. 18 (45780783-46573568)	AX-94176727	TCGTCT	HSW	NT1	209	-4.599	0.03651	-2.801	0.005582	AX-93879052|AX-93879098|AX-94176651|AX-94176727|AX-93664048|AX-94176888
Chr. 18 (45780783-46573568)	AX-94176727	CCATCT	HSW	NT1	209	-2.945	0.01014	-1.457	0.1468	AX-93879052|AX-93879098|AX-94176651|AX-94176727|AX-93664048|AX-94176888
Chr. 18 (45780783-46573568)	AX-94176727	TTATCT	HSW	NT1	209	-3.556	0.01163	-1.561	0.1202	AX-93879052|AX-93879098|AX-94176651|AX-94176727|AX-93664048|AX-94176888
Chr. 18 (45780783-46573568)	AX-94176727	CTATCT	HSW	NT1	209	-0.1853	0.0005212	-0.3285	0.7428	AX-93879052|AX-93879098|AX-94176651|AX-94176727|AX-93664048|AX-94176888
Chr. 18 (45780783-46573568)	AX-94176727	TTAATA	HSW	NT1	209	-4.439	0.03253	-2.638	0.008969	AX-93879052|AX-93879098|AX-94176651|AX-94176727|AX-93664048|AX-94176888
Chr. 18 (45780783-46573568)	AX-94176727	TTAACA	HSW	NT1	209	-6.063	0.02918	-2.494	0.01341	AX-93879052|AX-93879098|AX-94176651|AX-94176727|AX-93664048|AX-94176888
Chr. 18 (45780783-46573568)	AX-94176727	TTATCA	HSW	NT1	209	-3.013	0.04196	-3.011	0.002928	AX-93879052|AX-93879098|AX-94176651|AX-94176727|AX-93664048|AX-94176888
Chr. 18 (45780783-46573568)	AX-94176727	CTATCA	HSW	NT1	209	2.258	0.1113	5.093	7.927e-07	AX-93879052|AX-93879098|AX-94176651|AX-94176727|AX-93664048|AX-94176888
Chr. 18 (45780783-46573568)	AX-94176727	TCGTCT	HSW	JP2	210	-4.379	0.03441	-2.722	0.00703	AX-93879052|AX-93879098|AX-94176651|AX-94176727|AX-93664048|AX-94176888
Chr. 18 (45780783-46573568)	AX-94176727	CCATCT	HSW	JP2	210	-3.512	0.01499	-1.779	0.07669	AX-93879052|AX-93879098|AX-94176651|AX-94176727|AX-93664048|AX-94176888
Chr. 18 (45780783-46573568)	AX-94176727	TTATCT	HSW	JP2	210	-3.199	0.009776	-1.433	0.1534	AX-93879052|AX-93879098|AX-94176651|AX-94176727|AX-93664048|AX-94176888
Chr. 18 (45780783-46573568)	AX-94176727	CTATCT	HSW	JP2	210	-0.2447	0.0009469	-0.444	0.6575	AX-93879052|AX-93879098|AX-94176651|AX-94176727|AX-93664048|AX-94176888
Chr. 18 (45780783-46573568)	AX-94176727	TTAATA	HSW	JP2	210	-4.176	0.02992	-2.533	0.01205	AX-93879052|AX-93879098|AX-94176651|AX-94176727|AX-93664048|AX-94176888
Chr. 18 (45780783-46573568)	AX-94176727	TTAACA	HSW	JP2	210	-5.449	0.02449	-2.285	0.02331	AX-93879052|AX-93879098|AX-94176651|AX-94176727|AX-93664048|AX-94176888
Chr. 18 (45780783-46573568)	AX-94176727	TTATCA	HSW	JP2	210	-3.216	0.0497	-3.298	0.001144	AX-93879052|AX-93879098|AX-94176651|AX-94176727|AX-93664048|AX-94176888
Chr. 18 (45780783-46573568)	AX-94176727	CTATCA	HSW	JP2	210	2.328	0.1229	5.4	1.814e-07	AX-93879052|AX-93879098|AX-94176651|AX-94176727|AX-93664048|AX-94176888
Chr. 18 (45780783-46573568)	AX-94176727	TCGTCT	HSW	JP1	207	-4.719	0.03849	-2.865	0.004608	AX-93879052|AX-93879098|AX-94176651|AX-94176727|AX-93664048|AX-94176888
Chr. 18 (45780783-46573568)	AX-94176727	CCATCT	HSW	JP1	207	-3.306	0.0128	-1.631	0.1045	AX-93879052|AX-93879098|AX-94176651|AX-94176727|AX-93664048|AX-94176888
Chr. 18 (45780783-46573568)	AX-94176727	TTATCT	HSW	JP1	207	-2.513	0.005814	-1.095	0.2748	AX-93879052|AX-93879098|AX-94176651|AX-94176727|AX-93664048|AX-94176888
Chr. 18 (45780783-46573568)	AX-94176727	CTATCT	HSW	JP1	207	-0.2057	0.0006391	-0.3621	0.7177	AX-93879052|AX-93879098|AX-94176651|AX-94176727|AX-93664048|AX-94176888
Chr. 18 (45780783-46573568)	AX-94176727	TTAATA	HSW	JP1	207	-3.514	0.02041	-2.067	0.04002	AX-93879052|AX-93879098|AX-94176651|AX-94176727|AX-93664048|AX-94176888
Chr. 18 (45780783-46573568)	AX-94176727	TTAACA	HSW	JP1	207	-5.992	0.02854	-2.454	0.01495	AX-93879052|AX-93879098|AX-94176651|AX-94176727|AX-93664048|AX-94176888
Chr. 18 (45780783-46573568)	AX-94176727	TTATCA	HSW	JP1	207	-2.813	0.03659	-2.79	0.005761	AX-93879052|AX-93879098|AX-94176651|AX-94176727|AX-93664048|AX-94176888
Chr. 18 (45780783-46573568)	AX-94176727	CTATCA	HSW	JP1	207	2.225	0.1071	4.958	1.49e-06	AX-93879052|AX-93879098|AX-94176651|AX-94176727|AX-93664048|AX-94176888
Chr. 20 (11625046-12289831)	AX-94199992	GTGAAATATGCCTC	PPP	YZ2	200	-4.822	0.0225	-2.135	0.03402	AX-93901964|AX-94199841|AX-94199847|AX-93902015|AX-94199918|AX-93902086|AX-94199975|AX-94199992|AX-93902138|AX-93902140|AX-93902144|AX-93664234|AX-94200065|AX-94200067
Chr. 20 (11625046-12289831)	AX-94199992	GTGACATATGCCTC	PPP	YZ2	200	4.547	0.005125	1.01	0.3138	AX-93901964|AX-94199841|AX-94199847|AX-93902015|AX-94199918|AX-93902086|AX-94199975|AX-94199992|AX-93902138|AX-93902140|AX-93902144|AX-93664234|AX-94200065|AX-94200067
Chr. 20 (11625046-12289831)	AX-94199992	GTGAAATATGCCTG	PPP	YZ2	200	-2.864	0.00225	-0.6683	0.5047	AX-93901964|AX-94199841|AX-94199847|AX-93902015|AX-94199918|AX-93902086|AX-94199975|AX-94199992|AX-93902138|AX-93902140|AX-93902144|AX-93664234|AX-94200065|AX-94200067
Chr. 20 (11625046-12289831)	AX-94199992	GTGACATACGCCTC	PPP	YZ2	200	-2.66	0.0007659	-0.3896	0.6973	AX-93901964|AX-94199841|AX-94199847|AX-93902015|AX-94199918|AX-93902086|AX-94199975|AX-94199992|AX-93902138|AX-93902140|AX-93902144|AX-93664234|AX-94200065|AX-94200067
Chr. 20 (11625046-12289831)	AX-94199992	GTGAAATACGCCTC	PPP	YZ2	200	-0.1503	5.823e-06	-0.03396	0.9729	AX-93901964|AX-94199841|AX-94199847|AX-93902015|AX-94199918|AX-93902086|AX-94199975|AX-94199992|AX-93902138|AX-93902140|AX-93902144|AX-93664234|AX-94200065|AX-94200067
Chr. 20 (11625046-12289831)	AX-94199992	GTGACATATGCCTG	PPP	YZ2	200	-5.092	0.004516	-0.9478	0.3444	AX-93901964|AX-94199841|AX-94199847|AX-93902015|AX-94199918|AX-93902086|AX-94199975|AX-94199992|AX-93902138|AX-93902140|AX-93902144|AX-93664234|AX-94200065|AX-94200067
Chr. 20 (11625046-12289831)	AX-94199992	GTGACATACGCCTG	PPP	YZ2	200	9.039	0.008748	1.322	0.1877	AX-93901964|AX-94199841|AX-94199847|AX-93902015|AX-94199918|AX-93902086|AX-94199975|AX-94199992|AX-93902138|AX-93902140|AX-93902144|AX-93664234|AX-94200065|AX-94200067
Chr. 20 (11625046-12289831)	AX-94199992	GTGAAATACACCTG	PPP	YZ2	200	11.98	0.003439	0.8267	0.4094	AX-93901964|AX-94199841|AX-94199847|AX-93902015|AX-94199918|AX-93902086|AX-94199975|AX-94199992|AX-93902138|AX-93902140|AX-93902144|AX-93664234|AX-94200065|AX-94200067
Chr. 20 (11625046-12289831)	AX-94199992	GTGAAATACGCCTG	PPP	YZ2	200	12.5	0.007418	1.216	0.2252	AX-93901964|AX-94199841|AX-94199847|AX-93902015|AX-94199918|AX-93902086|AX-94199975|AX-94199992|AX-93902138|AX-93902140|AX-93902144|AX-93664234|AX-94200065|AX-94200067
Chr. 20 (11625046-12289831)	AX-94199992	GTGAAATATGCCTC	PPP	YZ1	202	-5.813	0.03669	-2.76	0.006318	AX-93901964|AX-94199841|AX-94199847|AX-93902015|AX-94199918|AX-93902086|AX-94199975|AX-94199992|AX-93902138|AX-93902140|AX-93902144|AX-93664234|AX-94200065|AX-94200067
Chr. 20 (11625046-12289831)	AX-94199992	GTGACATATGCCTC	PPP	YZ1	202	3.082	0.002709	0.7371	0.4619	AX-93901964|AX-94199841|AX-94199847|AX-93902015|AX-94199918|AX-93902086|AX-94199975|AX-94199992|AX-93902138|AX-93902140|AX-93902144|AX-93664234|AX-94200065|AX-94200067
Chr. 20 (11625046-12289831)	AX-94199992	GTGAAATATGCCTG	PPP	YZ1	202	0.6673	0.0001457	0.1707	0.8646	AX-93901964|AX-94199841|AX-94199847|AX-93902015|AX-94199918|AX-93902086|AX-94199975|AX-94199992|AX-93902138|AX-93902140|AX-93902144|AX-93664234|AX-94200065|AX-94200067
Chr. 20 (11625046-12289831)	AX-94199992	GTGACATACGCCTC	PPP	YZ1	202	-2.555	0.0008127	-0.4033	0.6871	AX-93901964|AX-94199841|AX-94199847|AX-93902015|AX-94199918|AX-93902086|AX-94199975|AX-94199992|AX-93902138|AX-93902140|AX-93902144|AX-93664234|AX-94200065|AX-94200067
Chr. 20 (11625046-12289831)	AX-94199992	GTGAAATACGCCTC	PPP	YZ1	202	0.909	0.0002451	0.2214	0.825	AX-93901964|AX-94199841|AX-94199847|AX-93902015|AX-94199918|AX-93902086|AX-94199975|AX-94199992|AX-93902138|AX-93902140|AX-93902144|AX-93664234|AX-94200065|AX-94200067
Chr. 20 (11625046-12289831)	AX-94199992	GTGACATATGCCTG	PPP	YZ1	202	-2.619	0.001442	-0.5375	0.5915	AX-93901964|AX-94199841|AX-94199847|AX-93902015|AX-94199918|AX-93902086|AX-94199975|AX-94199992|AX-93902138|AX-93902140|AX-93902144|AX-93664234|AX-94200065|AX-94200067
Chr. 20 (11625046-12289831)	AX-94199992	GTGACATACGCCTG	PPP	YZ1	202	10.93	0.01548	1.774	0.07766	AX-93901964|AX-94199841|AX-94199847|AX-93902015|AX-94199918|AX-93902086|AX-94199975|AX-94199992|AX-93902138|AX-93902140|AX-93902144|AX-93664234|AX-94200065|AX-94200067
Chr. 20 (11625046-12289831)	AX-94199992	GTGAAATACACCTG	PPP	YZ1	202	24.69	0.03475	2.684	0.007896	AX-93901964|AX-94199841|AX-94199847|AX-93902015|AX-94199918|AX-93902086|AX-94199975|AX-94199992|AX-93902138|AX-93902140|AX-93902144|AX-93664234|AX-94200065|AX-94200067
Chr. 20 (11625046-12289831)	AX-94199992	GTGAAATACGCCTG	PPP	YZ1	202	5.795	0.001834	0.6062	0.545	AX-93901964|AX-94199841|AX-94199847|AX-93902015|AX-94199918|AX-93902086|AX-94199975|AX-94199992|AX-93902138|AX-93902140|AX-93902144|AX-93664234|AX-94200065|AX-94200067
Chr. 20 (11625046-12289831)	AX-94199992	GTGAAATATGCCTC	PPP	NT2	194	-6.979	0.0463	-3.053	0.002585	AX-93901964|AX-94199841|AX-94199847|AX-93902015|AX-94199918|AX-93902086|AX-94199975|AX-94199992|AX-93902138|AX-93902140|AX-93902144|AX-93664234|AX-94200065|AX-94200067
Chr. 20 (11625046-12289831)	AX-94199992	GTGACATATGCCTC	PPP	NT2	194	8.519	0.01824	1.888	0.06047	AX-93901964|AX-94199841|AX-94199847|AX-93902015|AX-94199918|AX-93902086|AX-94199975|AX-94199992|AX-93902138|AX-93902140|AX-93902144|AX-93664234|AX-94200065|AX-94200067
Chr. 20 (11625046-12289831)	AX-94199992	GTGAAATATGCCTG	PPP	NT2	194	-4.744	0.006534	-1.124	0.2625	AX-93901964|AX-94199841|AX-94199847|AX-93902015|AX-94199918|AX-93902086|AX-94199975|AX-94199992|AX-93902138|AX-93902140|AX-93902144|AX-93664234|AX-94200065|AX-94200067
Chr. 20 (11625046-12289831)	AX-94199992	GTGACATACGCCTC	PPP	NT2	194	-3.224	0.001196	-0.4795	0.6321	AX-93901964|AX-94199841|AX-94199847|AX-93902015|AX-94199918|AX-93902086|AX-94199975|AX-94199992|AX-93902138|AX-93902140|AX-93902144|AX-93664234|AX-94200065|AX-94200067
Chr. 20 (11625046-12289831)	AX-94199992	GTGAAATACGCCTC	PPP	NT2	194	2.155	0.001269	0.4939	0.6219	AX-93901964|AX-94199841|AX-94199847|AX-93902015|AX-94199918|AX-93902086|AX-94199975|AX-94199992|AX-93902138|AX-93902140|AX-93902144|AX-93664234|AX-94200065|AX-94200067
Chr. 20 (11625046-12289831)	AX-94199992	GTGACATATGCCTG	PPP	NT2	194	-1.381	0.0003527	-0.2603	0.7949	AX-93901964|AX-94199841|AX-94199847|AX-93902015|AX-94199918|AX-93902086|AX-94199975|AX-94199992|AX-93902138|AX-93902140|AX-93902144|AX-93664234|AX-94200065|AX-94200067
Chr. 20 (11625046-12289831)	AX-94199992	GTGACATACGCCTG	PPP	NT2	194	14.56	0.02253	2.104	0.03672	AX-93901964|AX-94199841|AX-94199847|AX-93902015|AX-94199918|AX-93902086|AX-94199975|AX-94199992|AX-93902138|AX-93902140|AX-93902144|AX-93664234|AX-94200065|AX-94200067
Chr. 20 (11625046-12289831)	AX-94199992	GTGAAATACACCTG	PPP	NT2	194	23.94	0.02259	2.106	0.03647	AX-93901964|AX-94199841|AX-94199847|AX-93902015|AX-94199918|AX-93902086|AX-94199975|AX-94199992|AX-93902138|AX-93902140|AX-93902144|AX-93664234|AX-94200065|AX-94200067
Chr. 20 (11625046-12289831)	AX-94199992	GTGAAATACGCCTG	PPP	NT2	194	10.51	0.005582	1.038	0.3005	AX-93901964|AX-94199841|AX-94199847|AX-93902015|AX-94199918|AX-93902086|AX-94199975|AX-94199992|AX-93902138|AX-93902140|AX-93902144|AX-93664234|AX-94200065|AX-94200067
Chr. 20 (11625046-12289831)	AX-94199992	GTGAAATATGCCTC	PPP	NT1	206	-6.581	0.04658	-3.157	0.001835	AX-93901964|AX-94199841|AX-94199847|AX-93902015|AX-94199918|AX-93902086|AX-94199975|AX-94199992|AX-93902138|AX-93902140|AX-93902144|AX-93664234|AX-94200065|AX-94200067
Chr. 20 (11625046-12289831)	AX-94199992	GTGACATATGCCTC	PPP	NT1	206	5.25	0.00736	1.23	0.2201	AX-93901964|AX-94199841|AX-94199847|AX-93902015|AX-94199918|AX-93902086|AX-94199975|AX-94199992|AX-93902138|AX-93902140|AX-93902144|AX-93664234|AX-94200065|AX-94200067
Chr. 20 (11625046-12289831)	AX-94199992	GTGAAATATGCCTG	PPP	NT1	206	-5.8	0.01104	-1.509	0.1328	AX-93901964|AX-94199841|AX-94199847|AX-93902015|AX-94199918|AX-93902086|AX-94199975|AX-94199992|AX-93902138|AX-93902140|AX-93902144|AX-93664234|AX-94200065|AX-94200067
Chr. 20 (11625046-12289831)	AX-94199992	GTGACATACGCCTC	PPP	NT1	206	-1.901	0.0004203	-0.2929	0.7699	AX-93901964|AX-94199841|AX-94199847|AX-93902015|AX-94199918|AX-93902086|AX-94199975|AX-94199992|AX-93902138|AX-93902140|AX-93902144|AX-93664234|AX-94200065|AX-94200067
Chr. 20 (11625046-12289831)	AX-94199992	GTGAAATACGCCTC	PPP	NT1	206	-4.833	0.006209	-1.129	0.2602	AX-93901964|AX-94199841|AX-94199847|AX-93902015|AX-94199918|AX-93902086|AX-94199975|AX-94199992|AX-93902138|AX-93902140|AX-93902144|AX-93664234|AX-94200065|AX-94200067
Chr. 20 (11625046-12289831)	AX-94199992	GTGACATATGCCTG	PPP	NT1	206	-4.208	0.003485	-0.8446	0.3993	AX-93901964|AX-94199841|AX-94199847|AX-93902015|AX-94199918|AX-93902086|AX-94199975|AX-94199992|AX-93902138|AX-93902140|AX-93902144|AX-93664234|AX-94200065|AX-94200067
Chr. 20 (11625046-12289831)	AX-94199992	GTGACATACGCCTG	PPP	NT1	206	15.93	0.03265	2.624	0.009347	AX-93901964|AX-94199841|AX-94199847|AX-93902015|AX-94199918|AX-93902086|AX-94199975|AX-94199992|AX-93902138|AX-93902140|AX-93902144|AX-93664234|AX-94200065|AX-94200067
Chr. 20 (11625046-12289831)	AX-94199992	GTGAAATACACCTG	PPP	NT1	206	22.16	0.02616	2.341	0.02021	AX-93901964|AX-94199841|AX-94199847|AX-93902015|AX-94199918|AX-93902086|AX-94199975|AX-94199992|AX-93902138|AX-93902140|AX-93902144|AX-93664234|AX-94200065|AX-94200067
Chr. 20 (11625046-12289831)	AX-94199992	GTGAAATACGCCTG	PPP	NT1	206	7.801	0.003107	0.7974	0.4261	AX-93901964|AX-94199841|AX-94199847|AX-93902015|AX-94199918|AX-93902086|AX-94199975|AX-94199992|AX-93902138|AX-93902140|AX-93902144|AX-93664234|AX-94200065|AX-94200067
Chr. 20 (11625046-12289831)	AX-94199992	GTGAAATATGCCTC	PPP	JP2	204	-6.818	0.05472	-3.42	0.0007588	AX-93901964|AX-94199841|AX-94199847|AX-93902015|AX-94199918|AX-93902086|AX-94199975|AX-94199992|AX-93902138|AX-93902140|AX-93902144|AX-93664234|AX-94200065|AX-94200067
Chr. 20 (11625046-12289831)	AX-94199992	GTGACATATGCCTC	PPP	JP2	204	5.203	0.008003	1.277	0.2032	AX-93901964|AX-94199841|AX-94199847|AX-93902015|AX-94199918|AX-93902086|AX-94199975|AX-94199992|AX-93902138|AX-93902140|AX-93902144|AX-93664234|AX-94200065|AX-94200067
Chr. 20 (11625046-12289831)	AX-94199992	GTGAAATATGCCTG	PPP	JP2	204	-3.754	0.005116	-1.019	0.3093	AX-93901964|AX-94199841|AX-94199847|AX-93902015|AX-94199918|AX-93902086|AX-94199975|AX-94199992|AX-93902138|AX-93902140|AX-93902144|AX-93664234|AX-94200065|AX-94200067
Chr. 20 (11625046-12289831)	AX-94199992	GTGACATACGCCTC	PPP	JP2	204	-0.5534	3.948e-05	-0.0893	0.9289	AX-93901964|AX-94199841|AX-94199847|AX-93902015|AX-94199918|AX-93902086|AX-94199975|AX-94199992|AX-93902138|AX-93902140|AX-93902144|AX-93664234|AX-94200065|AX-94200067
Chr. 20 (11625046-12289831)	AX-94199992	GTGAAATACGCCTC	PPP	JP2	204	-1.753	0.000904	-0.4275	0.6695	AX-93901964|AX-94199841|AX-94199847|AX-93902015|AX-94199918|AX-93902086|AX-94199975|AX-94199992|AX-93902138|AX-93902140|AX-93902144|AX-93664234|AX-94200065|AX-94200067
Chr. 20 (11625046-12289831)	AX-94199992	GTGACATATGCCTG	PPP	JP2	204	-5.432	0.00643	-1.143	0.2542	AX-93901964|AX-94199841|AX-94199847|AX-93902015|AX-94199918|AX-93902086|AX-94199975|AX-94199992|AX-93902138|AX-93902140|AX-93902144|AX-93664234|AX-94200065|AX-94200067
Chr. 20 (11625046-12289831)	AX-94199992	GTGACATACGCCTG	PPP	JP2	204	13.29	0.02518	2.284	0.02341	AX-93901964|AX-94199841|AX-94199847|AX-93902015|AX-94199918|AX-93902086|AX-94199975|AX-94199992|AX-93902138|AX-93902140|AX-93902144|AX-93664234|AX-94200065|AX-94200067
Chr. 20 (11625046-12289831)	AX-94199992	GTGAAATACACCTG	PPP	JP2	204	20.92	0.02582	2.314	0.02167	AX-93901964|AX-94199841|AX-94199847|AX-93902015|AX-94199918|AX-93902086|AX-94199975|AX-94199992|AX-93902138|AX-93902140|AX-93902144|AX-93664234|AX-94200065|AX-94200067
Chr. 20 (11625046-12289831)	AX-94199992	GTGAAATACGCCTG	PPP	JP2	204	9.501	0.005107	1.018	0.3098	AX-93901964|AX-94199841|AX-94199847|AX-93902015|AX-94199918|AX-93902086|AX-94199975|AX-94199992|AX-93902138|AX-93902140|AX-93902144|AX-93664234|AX-94200065|AX-94200067
Chr. 20 (11625046-12289831)	AX-94199992	GTGAAATATGCCTC	PPP	JP1	207	-7.122	0.05879	-3.578	0.0004314	AX-93901964|AX-94199841|AX-94199847|AX-93902015|AX-94199918|AX-93902086|AX-94199975|AX-94199992|AX-93902138|AX-93902140|AX-93902144|AX-93664234|AX-94200065|AX-94200067
Chr. 20 (11625046-12289831)	AX-94199992	GTGACATATGCCTC	PPP	JP1	207	4.186	0.00504	1.019	0.3094	AX-93901964|AX-94199841|AX-94199847|AX-93902015|AX-94199918|AX-93902086|AX-94199975|AX-94199992|AX-93902138|AX-93902140|AX-93902144|AX-93664234|AX-94200065|AX-94200067
Chr. 20 (11625046-12289831)	AX-94199992	GTGAAATATGCCTG	PPP	JP1	207	-1.382	0.0006756	-0.3723	0.7101	AX-93901964|AX-94199841|AX-94199847|AX-93902015|AX-94199918|AX-93902086|AX-94199975|AX-94199992|AX-93902138|AX-93902140|AX-93902144|AX-93664234|AX-94200065|AX-94200067
Chr. 20 (11625046-12289831)	AX-94199992	GTGACATACGCCTC	PPP	JP1	207	-2.302	0.0006635	-0.3689	0.7126	AX-93901964|AX-94199841|AX-94199847|AX-93902015|AX-94199918|AX-93902086|AX-94199975|AX-94199992|AX-93902138|AX-93902140|AX-93902144|AX-93664234|AX-94200065|AX-94200067
Chr. 20 (11625046-12289831)	AX-94199992	GTGAAATACGCCTC	PPP	JP1	207	-2.099	0.001317	-0.52	0.6036	AX-93901964|AX-94199841|AX-94199847|AX-93902015|AX-94199918|AX-93902086|AX-94199975|AX-94199992|AX-93902138|AX-93902140|AX-93902144|AX-93664234|AX-94200065|AX-94200067
Chr. 20 (11625046-12289831)	AX-94199992	GTGACATATGCCTG	PPP	JP1	207	-3.484	0.002571	-0.727	0.4681	AX-93901964|AX-94199841|AX-94199847|AX-93902015|AX-94199918|AX-93902086|AX-94199975|AX-94199992|AX-93902138|AX-93902140|AX-93902144|AX-93664234|AX-94200065|AX-94200067
Chr. 20 (11625046-12289831)	AX-94199992	GTGACATACGCCTG	PPP	JP1	207	13.3	0.0245	2.269	0.02432	AX-93901964|AX-94199841|AX-94199847|AX-93902015|AX-94199918|AX-93902086|AX-94199975|AX-94199992|AX-93902138|AX-93902140|AX-93902144|AX-93664234|AX-94200065|AX-94200067
Chr. 20 (11625046-12289831)	AX-94199992	GTGAAATACACCTG	PPP	JP1	207	21.18	0.02572	2.326	0.02098	AX-93901964|AX-94199841|AX-94199847|AX-93902015|AX-94199918|AX-93902086|AX-94199975|AX-94199992|AX-93902138|AX-93902140|AX-93902144|AX-93664234|AX-94200065|AX-94200067
Chr. 20 (11625046-12289831)	AX-94199992	GTGAAATACGCCTG	PPP	JP1	207	4.397	0.001062	0.4669	0.641	AX-93901964|AX-94199841|AX-94199847|AX-93902015|AX-94199918|AX-93902086|AX-94199975|AX-94199992|AX-93902138|AX-93902140|AX-93902144|AX-93664234|AX-94200065|AX-94200067
Chr. 20 (11625046-12289831)	AX-94199992	GTGAAATATGCCTC	SPP	YZ2	200	-11.74	0.0383	-2.808	0.005481	AX-93901964|AX-94199841|AX-94199847|AX-93902015|AX-94199918|AX-93902086|AX-94199975|AX-94199992|AX-93902138|AX-93902140|AX-93902144|AX-93664234|AX-94200065|AX-94200067
Chr. 20 (11625046-12289831)	AX-94199992	GTGACATATGCCTC	SPP	YZ2	200	16.88	0.02043	2.032	0.04347	AX-93901964|AX-94199841|AX-94199847|AX-93902015|AX-94199918|AX-93902086|AX-94199975|AX-94199992|AX-93902138|AX-93902140|AX-93902144|AX-93664234|AX-94200065|AX-94200067
Chr. 20 (11625046-12289831)	AX-94199992	GTGAAATATGCCTG	SPP	YZ2	200	2.137	0.0003761	0.2729	0.7852	AX-93901964|AX-94199841|AX-94199847|AX-93902015|AX-94199918|AX-93902086|AX-94199975|AX-94199992|AX-93902138|AX-93902140|AX-93902144|AX-93664234|AX-94200065|AX-94200067
Chr. 20 (11625046-12289831)	AX-94199992	GTGACATACGCCTC	SPP	YZ2	200	-5.042	0.0007961	-0.3972	0.6917	AX-93901964|AX-94199841|AX-94199847|AX-93902015|AX-94199918|AX-93902086|AX-94199975|AX-94199992|AX-93902138|AX-93902140|AX-93902144|AX-93664234|AX-94200065|AX-94200067
Chr. 20 (11625046-12289831)	AX-94199992	GTGAAATACGCCTC	SPP	YZ2	200	-3.84	0.0011	-0.4669	0.6411	AX-93901964|AX-94199841|AX-94199847|AX-93902015|AX-94199918|AX-93902086|AX-94199975|AX-94199992|AX-93902138|AX-93902140|AX-93902144|AX-93664234|AX-94200065|AX-94200067
Chr. 20 (11625046-12289831)	AX-94199992	GTGACATATGCCTG	SPP	YZ2	200	-3.831	0.0007392	-0.3827	0.7023	AX-93901964|AX-94199841|AX-94199847|AX-93902015|AX-94199918|AX-93902086|AX-94199975|AX-94199992|AX-93902138|AX-93902140|AX-93902144|AX-93664234|AX-94200065|AX-94200067
Chr. 20 (11625046-12289831)	AX-94199992	GTGACATACGCCTG	SPP	YZ2	200	13.17	0.005372	1.034	0.3024	AX-93901964|AX-94199841|AX-94199847|AX-93902015|AX-94199918|AX-93902086|AX-94199975|AX-94199992|AX-93902138|AX-93902140|AX-93902144|AX-93664234|AX-94200065|AX-94200067
Chr. 20 (11625046-12289831)	AX-94199992	GTGAAATACACCTG	SPP	YZ2	200	39.28	0.01557	1.77	0.0783	AX-93901964|AX-94199841|AX-94199847|AX-93902015|AX-94199918|AX-93902086|AX-94199975|AX-94199992|AX-93902138|AX-93902140|AX-93902144|AX-93664234|AX-94200065|AX-94200067
Chr. 20 (11625046-12289831)	AX-94199992	GTGAAATACGCCTG	SPP	YZ2	200	23.24	0.007061	1.187	0.2368	AX-93901964|AX-94199841|AX-94199847|AX-93902015|AX-94199918|AX-93902086|AX-94199975|AX-94199992|AX-93902138|AX-93902140|AX-93902144|AX-93664234|AX-94200065|AX-94200067
Chr. 20 (11625046-12289831)	AX-94199992	GTGAAATATGCCTC	SPP	YZ1	202	-10.97	0.03684	-2.766	0.006207	AX-93901964|AX-94199841|AX-94199847|AX-93902015|AX-94199918|AX-93902086|AX-94199975|AX-94199992|AX-93902138|AX-93902140|AX-93902144|AX-93664234|AX-94200065|AX-94200067
Chr. 20 (11625046-12289831)	AX-94199992	GTGACATATGCCTC	SPP	YZ1	202	7.648	0.004798	0.9819	0.3273	AX-93901964|AX-94199841|AX-94199847|AX-93902015|AX-94199918|AX-93902086|AX-94199975|AX-94199992|AX-93902138|AX-93902140|AX-93902144|AX-93664234|AX-94200065|AX-94200067
Chr. 20 (11625046-12289831)	AX-94199992	GTGAAATATGCCTG	SPP	YZ1	202	9.288	0.008117	1.279	0.2023	AX-93901964|AX-94199841|AX-94199847|AX-93902015|AX-94199918|AX-93902086|AX-94199975|AX-94199992|AX-93902138|AX-93902140|AX-93902144|AX-93664234|AX-94200065|AX-94200067
Chr. 20 (11625046-12289831)	AX-94199992	GTGACATACGCCTC	SPP	YZ1	202	-2.924	0.0003061	-0.2475	0.8048	AX-93901964|AX-94199841|AX-94199847|AX-93902015|AX-94199918|AX-93902086|AX-94199975|AX-94199992|AX-93902138|AX-93902140|AX-93902144|AX-93664234|AX-94200065|AX-94200067
Chr. 20 (11625046-12289831)	AX-94199992	GTGAAATACGCCTC	SPP	YZ1	202	-1.772	0.000268	-0.2316	0.8171	AX-93901964|AX-94199841|AX-94199847|AX-93902015|AX-94199918|AX-93902086|AX-94199975|AX-94199992|AX-93902138|AX-93902140|AX-93902144|AX-93664234|AX-94200065|AX-94200067
Chr. 20 (11625046-12289831)	AX-94199992	GTGACATATGCCTG	SPP	YZ1	202	-3.233	0.0006325	-0.3558	0.7224	AX-93901964|AX-94199841|AX-94199847|AX-93902015|AX-94199918|AX-93902086|AX-94199975|AX-94199992|AX-93902138|AX-93902140|AX-93902144|AX-93664234|AX-94200065|AX-94200067
Chr. 20 (11625046-12289831)	AX-94199992	GTGACATACGCCTG	SPP	YZ1	202	21.6	0.0174	1.882	0.06132	AX-93901964|AX-94199841|AX-94199847|AX-93902015|AX-94199918|AX-93902086|AX-94199975|AX-94199992|AX-93902138|AX-93902140|AX-93902144|AX-93664234|AX-94200065|AX-94200067
Chr. 20 (11625046-12289831)	AX-94199992	GTGAAATACACCTG	SPP	YZ1	202	46.03	0.03475	2.683	0.007904	AX-93901964|AX-94199841|AX-94199847|AX-93902015|AX-94199918|AX-93902086|AX-94199975|AX-94199992|AX-93902138|AX-93902140|AX-93902144|AX-93664234|AX-94200065|AX-94200067
Chr. 20 (11625046-12289831)	AX-94199992	GTGAAATACGCCTG	SPP	YZ1	202	16.41	0.00423	0.9218	0.3578	AX-93901964|AX-94199841|AX-94199847|AX-93902015|AX-94199918|AX-93902086|AX-94199975|AX-94199992|AX-93902138|AX-93902140|AX-93902144|AX-93664234|AX-94200065|AX-94200067
Chr. 20 (11625046-12289831)	AX-94199992	GTGAAATATGCCTC	SPP	NT2	197	-15.59	0.05995	-3.526	0.000525	AX-93901964|AX-94199841|AX-94199847|AX-93902015|AX-94199918|AX-93902086|AX-94199975|AX-94199992|AX-93902138|AX-93902140|AX-93902144|AX-93664234|AX-94200065|AX-94200067
Chr. 20 (11625046-12289831)	AX-94199992	GTGACATATGCCTC	SPP	NT2	197	19.44	0.02266	2.126	0.03472	AX-93901964|AX-94199841|AX-94199847|AX-93902015|AX-94199918|AX-93902086|AX-94199975|AX-94199992|AX-93902138|AX-93902140|AX-93902144|AX-93664234|AX-94200065|AX-94200067
Chr. 20 (11625046-12289831)	AX-94199992	GTGAAATATGCCTG	SPP	NT2	197	-10.45	0.007288	-1.196	0.233	AX-93901964|AX-94199841|AX-94199847|AX-93902015|AX-94199918|AX-93902086|AX-94199975|AX-94199992|AX-93902138|AX-93902140|AX-93902144|AX-93664234|AX-94200065|AX-94200067
Chr. 20 (11625046-12289831)	AX-94199992	GTGACATACGCCTC	SPP	NT2	197	-11.91	0.003889	-0.8726	0.384	AX-93901964|AX-94199841|AX-94199847|AX-93902015|AX-94199918|AX-93902086|AX-94199975|AX-94199992|AX-93902138|AX-93902140|AX-93902144|AX-93664234|AX-94200065|AX-94200067
Chr. 20 (11625046-12289831)	AX-94199992	GTGAAATACGCCTC	SPP	NT2	197	2.933	0.000561	0.3308	0.7411	AX-93901964|AX-94199841|AX-94199847|AX-93902015|AX-94199918|AX-93902086|AX-94199975|AX-94199992|AX-93902138|AX-93902140|AX-93902144|AX-93664234|AX-94200065|AX-94200067
Chr. 20 (11625046-12289831)	AX-94199992	GTGACATATGCCTG	SPP	NT2	197	1.342	7.937e-05	0.1244	0.9011	AX-93901964|AX-94199841|AX-94199847|AX-93902015|AX-94199918|AX-93902086|AX-94199975|AX-94199992|AX-93902138|AX-93902140|AX-93902144|AX-93664234|AX-94200065|AX-94200067
Chr. 20 (11625046-12289831)	AX-94199992	GTGACATACGCCTG	SPP	NT2	197	31.72	0.03051	2.477	0.0141	AX-93901964|AX-94199841|AX-94199847|AX-93902015|AX-94199918|AX-93902086|AX-94199975|AX-94199992|AX-93902138|AX-93902140|AX-93902144|AX-93664234|AX-94200065|AX-94200067
Chr. 20 (11625046-12289831)	AX-94199992	GTGAAATACACCTG	SPP	NT2	197	34.34	0.01108	1.478	0.141	AX-93901964|AX-94199841|AX-94199847|AX-93902015|AX-94199918|AX-93902086|AX-94199975|AX-94199992|AX-93902138|AX-93902140|AX-93902144|AX-93664234|AX-94200065|AX-94200067
Chr. 20 (11625046-12289831)	AX-94199992	GTGAAATACGCCTG	SPP	NT2	197	24.2	0.007053	1.177	0.2407	AX-93901964|AX-94199841|AX-94199847|AX-93902015|AX-94199918|AX-93902086|AX-94199975|AX-94199992|AX-93902138|AX-93902140|AX-93902144|AX-93664234|AX-94200065|AX-94200067
Chr. 20 (11625046-12289831)	AX-94199992	GTGAAATATGCCTC	SPP	NT1	206	-12.65	0.04547	-3.117	0.002088	AX-93901964|AX-94199841|AX-94199847|AX-93902015|AX-94199918|AX-93902086|AX-94199975|AX-94199992|AX-93902138|AX-93902140|AX-93902144|AX-93664234|AX-94200065|AX-94200067
Chr. 20 (11625046-12289831)	AX-94199992	GTGACATATGCCTC	SPP	NT1	206	13.24	0.01238	1.599	0.1114	AX-93901964|AX-94199841|AX-94199847|AX-93902015|AX-94199918|AX-93902086|AX-94199975|AX-94199992|AX-93902138|AX-93902140|AX-93902144|AX-93664234|AX-94200065|AX-94200067
Chr. 20 (11625046-12289831)	AX-94199992	GTGAAATATGCCTG	SPP	NT1	206	-8.453	0.006199	-1.128	0.2606	AX-93901964|AX-94199841|AX-94199847|AX-93902015|AX-94199918|AX-93902086|AX-94199975|AX-94199992|AX-93902138|AX-93902140|AX-93902144|AX-93664234|AX-94200065|AX-94200067
Chr. 20 (11625046-12289831)	AX-94199992	GTGACATACGCCTC	SPP	NT1	206	-5.741	0.001014	-0.455	0.6496	AX-93901964|AX-94199841|AX-94199847|AX-93902015|AX-94199918|AX-93902086|AX-94199975|AX-94199992|AX-93902138|AX-93902140|AX-93902144|AX-93664234|AX-94200065|AX-94200067
Chr. 20 (11625046-12289831)	AX-94199992	GTGAAATACGCCTC	SPP	NT1	206	-13.47	0.01274	-1.623	0.1062	AX-93901964|AX-94199841|AX-94199847|AX-93902015|AX-94199918|AX-93902086|AX-94199975|AX-94199992|AX-93902138|AX-93902140|AX-93902144|AX-93664234|AX-94200065|AX-94200067
Chr. 20 (11625046-12289831)	AX-94199992	GTGACATATGCCTG	SPP	NT1	206	-9.552	0.004747	-0.9864	0.3251	AX-93901964|AX-94199841|AX-94199847|AX-93902015|AX-94199918|AX-93902086|AX-94199975|AX-94199992|AX-93902138|AX-93902140|AX-93902144|AX-93664234|AX-94200065|AX-94200067
Chr. 20 (11625046-12289831)	AX-94199992	GTGACATACGCCTG	SPP	NT1	206	34.14	0.03964	2.902	0.004116	AX-93901964|AX-94199841|AX-94199847|AX-93902015|AX-94199918|AX-93902086|AX-94199975|AX-94199992|AX-93902138|AX-93902140|AX-93902144|AX-93664234|AX-94200065|AX-94200067
Chr. 20 (11625046-12289831)	AX-94199992	GTGAAATACACCTG	SPP	NT1	206	48.65	0.03332	2.652	0.008641	AX-93901964|AX-94199841|AX-94199847|AX-93902015|AX-94199918|AX-93902086|AX-94199975|AX-94199992|AX-93902138|AX-93902140|AX-93902144|AX-93664234|AX-94200065|AX-94200067
Chr. 20 (11625046-12289831)	AX-94199992	GTGAAATACGCCTG	SPP	NT1	206	21.21	0.006069	1.116	0.2657	AX-93901964|AX-94199841|AX-94199847|AX-93902015|AX-94199918|AX-93902086|AX-94199975|AX-94199992|AX-93902138|AX-93902140|AX-93902144|AX-93664234|AX-94200065|AX-94200067
Chr. 20 (11625046-12289831)	AX-94199992	GTGAAATATGCCTC	SPP	JP2	207	-13.72	0.05212	-3.358	0.0009374	AX-93901964|AX-94199841|AX-94199847|AX-93902015|AX-94199918|AX-93902086|AX-94199975|AX-94199992|AX-93902138|AX-93902140|AX-93902144|AX-93664234|AX-94200065|AX-94200067
Chr. 20 (11625046-12289831)	AX-94199992	GTGACATATGCCTC	SPP	JP2	207	13.79	0.01306	1.647	0.1011	AX-93901964|AX-94199841|AX-94199847|AX-93902015|AX-94199918|AX-93902086|AX-94199975|AX-94199992|AX-93902138|AX-93902140|AX-93902144|AX-93664234|AX-94200065|AX-94200067
Chr. 20 (11625046-12289831)	AX-94199992	GTGAAATATGCCTG	SPP	JP2	207	-5.331	0.0024	-0.7023	0.4833	AX-93901964|AX-94199841|AX-94199847|AX-93902015|AX-94199918|AX-93902086|AX-94199975|AX-94199992|AX-93902138|AX-93902140|AX-93902144|AX-93664234|AX-94200065|AX-94200067
Chr. 20 (11625046-12289831)	AX-94199992	GTGACATACGCCTC	SPP	JP2	207	-2.379	0.0001693	-0.1863	0.8524	AX-93901964|AX-94199841|AX-94199847|AX-93902015|AX-94199918|AX-93902086|AX-94199975|AX-94199992|AX-93902138|AX-93902140|AX-93902144|AX-93664234|AX-94200065|AX-94200067
Chr. 20 (11625046-12289831)	AX-94199992	GTGAAATACGCCTC	SPP	JP2	207	-6.504	0.003022	-0.7883	0.4314	AX-93901964|AX-94199841|AX-94199847|AX-93902015|AX-94199918|AX-93902086|AX-94199975|AX-94199992|AX-93902138|AX-93902140|AX-93902144|AX-93664234|AX-94200065|AX-94200067
Chr. 20 (11625046-12289831)	AX-94199992	GTGACATATGCCTG	SPP	JP2	207	-11.83	0.00708	-1.209	0.228	AX-93901964|AX-94199841|AX-94199847|AX-93902015|AX-94199918|AX-93902086|AX-94199975|AX-94199992|AX-93902138|AX-93902140|AX-93902144|AX-93664234|AX-94200065|AX-94200067
Chr. 20 (11625046-12289831)	AX-94199992	GTGACATACGCCTG	SPP	JP2	207	26.96	0.02405	2.248	0.02565	AX-93901964|AX-94199841|AX-94199847|AX-93902015|AX-94199918|AX-93902086|AX-94199975|AX-94199992|AX-93902138|AX-93902140|AX-93902144|AX-93664234|AX-94200065|AX-94200067
Chr. 20 (11625046-12289831)	AX-94199992	GTGAAATACACCTG	SPP	JP2	207	46.16	0.02919	2.483	0.01385	AX-93901964|AX-94199841|AX-94199847|AX-93902015|AX-94199918|AX-93902086|AX-94199975|AX-94199992|AX-93902138|AX-93902140|AX-93902144|AX-93664234|AX-94200065|AX-94200067
Chr. 20 (11625046-12289831)	AX-94199992	GTGAAATACGCCTG	SPP	JP2	207	25.23	0.008356	1.314	0.1902	AX-93901964|AX-94199841|AX-94199847|AX-93902015|AX-94199918|AX-93902086|AX-94199975|AX-94199992|AX-93902138|AX-93902140|AX-93902144|AX-93664234|AX-94200065|AX-94200067
Chr. 20 (11625046-12289831)	AX-94199992	GTGAAATATGCCTC	SPP	JP1	206	-15.57	0.08155	-4.256	3.172e-05	AX-93901964|AX-94199841|AX-94199847|AX-93902015|AX-94199918|AX-93902086|AX-94199975|AX-94199992|AX-93902138|AX-93902140|AX-93902144|AX-93664234|AX-94200065|AX-94200067
Chr. 20 (11625046-12289831)	AX-94199992	GTGACATATGCCTC	SPP	JP1	206	12.09	0.01222	1.588	0.1138	AX-93901964|AX-94199841|AX-94199847|AX-93902015|AX-94199918|AX-93902086|AX-94199975|AX-94199992|AX-93902138|AX-93902140|AX-93902144|AX-93664234|AX-94200065|AX-94200067
Chr. 20 (11625046-12289831)	AX-94199992	GTGAAATATGCCTG	SPP	JP1	206	3.808	0.001489	0.5515	0.5819	AX-93901964|AX-94199841|AX-94199847|AX-93902015|AX-94199918|AX-93902086|AX-94199975|AX-94199992|AX-93902138|AX-93902140|AX-93902144|AX-93664234|AX-94200065|AX-94200067
Chr. 20 (11625046-12289831)	AX-94199992	GTGACATACGCCTC	SPP	JP1	206	-3.997	0.0005815	-0.3445	0.7308	AX-93901964|AX-94199841|AX-94199847|AX-93902015|AX-94199918|AX-93902086|AX-94199975|AX-94199992|AX-93902138|AX-93902140|AX-93902144|AX-93664234|AX-94200065|AX-94200067
Chr. 20 (11625046-12289831)	AX-94199992	GTGAAATACGCCTC	SPP	JP1	206	-8.265	0.00568	-1.079	0.2816	AX-93901964|AX-94199841|AX-94199847|AX-93902015|AX-94199918|AX-93902086|AX-94199975|AX-94199992|AX-93902138|AX-93902140|AX-93902144|AX-93664234|AX-94200065|AX-94200067
Chr. 20 (11625046-12289831)	AX-94199992	GTGACATATGCCTG	SPP	JP1	206	-5.858	0.002113	-0.6572	0.5118	AX-93901964|AX-94199841|AX-94199847|AX-93902015|AX-94199918|AX-93902086|AX-94199975|AX-94199992|AX-93902138|AX-93902140|AX-93902144|AX-93664234|AX-94200065|AX-94200067
Chr. 20 (11625046-12289831)	AX-94199992	GTGACATACGCCTG	SPP	JP1	206	26.69	0.02867	2.454	0.01496	AX-93901964|AX-94199841|AX-94199847|AX-93902015|AX-94199918|AX-93902086|AX-94199975|AX-94199992|AX-93902138|AX-93902140|AX-93902144|AX-93664234|AX-94200065|AX-94200067
Chr. 20 (11625046-12289831)	AX-94199992	GTGAAATACACCTG	SPP	JP1	206	48.22	0.03874	2.867	0.004575	AX-93901964|AX-94199841|AX-94199847|AX-93902015|AX-94199918|AX-93902086|AX-94199975|AX-94199992|AX-93902138|AX-93902140|AX-93902144|AX-93664234|AX-94200065|AX-94200067
Chr. 20 (11625046-12289831)	AX-94199992	GTGAAATACGCCTG	SPP	JP1	206	20.77	0.006893	1.19	0.2355	AX-93901964|AX-94199841|AX-94199847|AX-93902015|AX-94199918|AX-93902086|AX-94199975|AX-94199992|AX-93902138|AX-93902140|AX-93902144|AX-93664234|AX-94200065|AX-94200067
Chr. 11 (27125205-27490864)	AX-93792964	AATCA	HSW	JP1	206	-1.402	0.001888	-0.6213	0.5351	AX-93792830|AX-94089548|AX-93792958|AX-93792964|AX-93792971
Chr. 11 (27125205-27490864)	AX-93792964	AGAGT	HSW	JP1	206	-4.737	0.1424	-5.821	2.247e-08	AX-93792830|AX-94089548|AX-93792958|AX-93792964|AX-93792971
Chr. 11 (27125205-27490864)	AX-93792964	AGTCA	HSW	JP1	206	3.567	0.1507	6.016	8.162e-09	AX-93792830|AX-94089548|AX-93792958|AX-93792964|AX-93792971
Chr. 11 (27125205-27490864)	AX-93792964	CAAGT	HSW	JP1	206	-1.49	0.01353	-1.673	0.09591	AX-93792830|AX-94089548|AX-93792958|AX-93792964|AX-93792971
Chr. 11 (27125205-27490864)	AX-93792964	AATCA	HSW	JP2	209	-1.371	0.00186	-0.6211	0.5352	AX-93792830|AX-94089548|AX-93792958|AX-93792964|AX-93792971
Chr. 11 (27125205-27490864)	AX-93792964	AGAGT	HSW	JP2	209	-4.545	0.1355	-5.697	4.152e-08	AX-93792830|AX-94089548|AX-93792958|AX-93792964|AX-93792971
Chr. 11 (27125205-27490864)	AX-93792964	AGTCA	HSW	JP2	209	3.778	0.1761	6.652	2.537e-10	AX-93792830|AX-94089548|AX-93792958|AX-93792964|AX-93792971
Chr. 11 (27125205-27490864)	AX-93792964	CAAGT	HSW	JP2	209	-2.12	0.02891	-2.482	0.01385	AX-93792830|AX-94089548|AX-93792958|AX-93792964|AX-93792971
Chr. 11 (27125205-27490864)	AX-93792964	AATCA	HSW	NT1	208	-1.117	0.001192	-0.4958	0.6206	AX-93792830|AX-94089548|AX-93792958|AX-93792964|AX-93792971
Chr. 11 (27125205-27490864)	AX-93792964	AGAGT	HSW	NT1	208	-4.359	0.1178	-5.246	3.85e-07	AX-93792830|AX-94089548|AX-93792958|AX-93792964|AX-93792971
Chr. 11 (27125205-27490864)	AX-93792964	AGTCA	HSW	NT1	208	3.709	0.1628	6.33	1.505e-09	AX-93792830|AX-94089548|AX-93792958|AX-93792964|AX-93792971
Chr. 11 (27125205-27490864)	AX-93792964	CAAGT	HSW	NT1	208	-2.22	0.03054	-2.547	0.01158	AX-93792830|AX-94089548|AX-93792958|AX-93792964|AX-93792971
Chr. 11 (27125205-27490864)	AX-93792964	AATCA	HSW	NT2	205	-1.648	0.00233	-0.6885	0.4919	AX-93792830|AX-94089548|AX-93792958|AX-93792964|AX-93792971
Chr. 11 (27125205-27490864)	AX-93792964	AGAGT	HSW	NT2	205	-5.032	0.1434	-5.83	2.155e-08	AX-93792830|AX-94089548|AX-93792958|AX-93792964|AX-93792971
Chr. 11 (27125205-27490864)	AX-93792964	AGTCA	HSW	NT2	205	4.104	0.1781	6.632	2.945e-10	AX-93792830|AX-94089548|AX-93792958|AX-93792964|AX-93792971
Chr. 11 (27125205-27490864)	AX-93792964	CAAGT	HSW	NT2	205	-2.053	0.0234	-2.205	0.02855	AX-93792830|AX-94089548|AX-93792958|AX-93792964|AX-93792971
Chr. 11 (27125205-27490864)	AX-93792964	AATCA	HSW	YZ1	205	-1.554	0.002351	-0.6916	0.49	AX-93792830|AX-94089548|AX-93792958|AX-93792964|AX-93792971
Chr. 11 (27125205-27490864)	AX-93792964	AGAGT	HSW	YZ1	205	-5.036	0.1628	-6.283	1.984e-09	AX-93792830|AX-94089548|AX-93792958|AX-93792964|AX-93792971
Chr. 11 (27125205-27490864)	AX-93792964	AGTCA	HSW	YZ1	205	4.052	0.1969	7.054	2.684e-11	AX-93792830|AX-94089548|AX-93792958|AX-93792964|AX-93792971
Chr. 11 (27125205-27490864)	AX-93792964	CAAGT	HSW	YZ1	205	-1.954	0.02403	-2.236	0.02645	AX-93792830|AX-94089548|AX-93792958|AX-93792964|AX-93792971
Chr. 11 (27125205-27490864)	AX-93792964	AATCA	HSW	YZ2	209	-0.909	0.0007891	-0.4043	0.6864	AX-93792830|AX-94089548|AX-93792958|AX-93792964|AX-93792971
Chr. 11 (27125205-27490864)	AX-93792964	AGAGT	HSW	YZ2	209	-4.991	0.1576	-6.224	2.65e-09	AX-93792830|AX-94089548|AX-93792958|AX-93792964|AX-93792971
Chr. 11 (27125205-27490864)	AX-93792964	AGTCA	HSW	YZ2	209	4.033	0.1936	7.049	2.643e-11	AX-93792830|AX-94089548|AX-93792958|AX-93792964|AX-93792971
Chr. 11 (27125205-27490864)	AX-93792964	CAAGT	HSW	YZ2	209	-2.174	0.02932	-2.501	0.01318	AX-93792830|AX-94089548|AX-93792958|AX-93792964|AX-93792971
Chr. 11 (29587057-30102619)	AX-93793210	CATAT	HSW	JP1	207	-2.225	0.02301	-2.197	0.02911	AX-93793210|AX-94089916|AX-93793231|AX-93793251|AX-94090010
Chr. 11 (29587057-30102619)	AX-93793210	CCCGT	HSW	JP1	207	-3.613	0.1939	-7.022	3.144e-11	AX-93793210|AX-94089916|AX-93793231|AX-93793251|AX-94090010
Chr. 11 (29587057-30102619)	AX-93793210	TCCGG	HSW	JP1	207	-1.545	0.009003	-1.365	0.1738	AX-93793210|AX-94089916|AX-93793231|AX-93793251|AX-94090010
Chr. 11 (29587057-30102619)	AX-93793210	TCCGT	HSW	JP1	207	3.656	0.2553	8.384	8.166e-15	AX-93793210|AX-94089916|AX-93793231|AX-93793251|AX-94090010
Chr. 11 (29587057-30102619)	AX-93793210	CATAT	HSW	JP2	210	-2.958	0.04356	-3.078	0.002365	AX-93793210|AX-94089916|AX-93793231|AX-93793251|AX-94090010
Chr. 11 (29587057-30102619)	AX-93793210	CCCGT	HSW	JP2	210	-3.495	0.1892	-6.967	4.194e-11	AX-93793210|AX-94089916|AX-93793231|AX-93793251|AX-94090010
Chr. 11 (29587057-30102619)	AX-93793210	TCCGG	HSW	JP2	210	-1.399	0.007678	-1.269	0.206	AX-93793210|AX-94089916|AX-93793231|AX-93793251|AX-94090010
Chr. 11 (29587057-30102619)	AX-93793210	TCCGT	HSW	JP2	210	3.718	0.2764	8.915	2.519e-16	AX-93793210|AX-94089916|AX-93793231|AX-93793251|AX-94090010
Chr. 11 (29587057-30102619)	AX-93793210	CATAT	HSW	NT1	209	-3.064	0.04495	-3.121	0.002058	AX-93793210|AX-94089916|AX-93793231|AX-93793251|AX-94090010
Chr. 11 (29587057-30102619)	AX-93793210	CCCGT	HSW	NT1	209	-3.443	0.1758	-6.645	2.637e-10	AX-93793210|AX-94089916|AX-93793231|AX-93793251|AX-94090010
Chr. 11 (29587057-30102619)	AX-93793210	TCCGG	HSW	NT1	209	-1.436	0.007779	-1.274	0.2041	AX-93793210|AX-94089916|AX-93793231|AX-93793251|AX-94090010
Chr. 11 (29587057-30102619)	AX-93793210	TCCGT	HSW	NT1	209	3.703	0.2634	8.604	1.922e-15	AX-93793210|AX-94089916|AX-93793231|AX-93793251|AX-94090010
Chr. 11 (29587057-30102619)	AX-93793210	CATAT	HSW	NT2	206	-3.015	0.03887	-2.872	0.004505	AX-93793210|AX-94089916|AX-93793231|AX-93793251|AX-94090010
Chr. 11 (29587057-30102619)	AX-93793210	CCCGT	HSW	NT2	206	-3.922	0.2038	-7.227	9.697e-12	AX-93793210|AX-94089916|AX-93793231|AX-93793251|AX-94090010
Chr. 11 (29587057-30102619)	AX-93793210	TCCGG	HSW	NT2	206	-1.311	0.005789	-1.09	0.2771	AX-93793210|AX-94089916|AX-93793231|AX-93793251|AX-94090010
Chr. 11 (29587057-30102619)	AX-93793210	TCCGT	HSW	NT2	206	4.084	0.2829	8.971	1.924e-16	AX-93793210|AX-94089916|AX-93793231|AX-93793251|AX-94090010
Chr. 11 (29587057-30102619)	AX-93793210	CATAT	HSW	YZ1	206	-2.808	0.03857	-2.861	0.004664	AX-93793210|AX-94089916|AX-93793231|AX-93793251|AX-94090010
Chr. 11 (29587057-30102619)	AX-93793210	CCCGT	HSW	YZ1	206	-3.759	0.2142	-7.457	2.489e-12	AX-93793210|AX-94089916|AX-93793231|AX-93793251|AX-94090010
Chr. 11 (29587057-30102619)	AX-93793210	TCCGG	HSW	YZ1	206	-0.9535	0.003505	-0.8471	0.3979	AX-93793210|AX-94089916|AX-93793231|AX-93793251|AX-94090010
Chr. 11 (29587057-30102619)	AX-93793210	TCCGT	HSW	YZ1	206	3.833	0.2852	9.021	1.39e-16	AX-93793210|AX-94089916|AX-93793231|AX-93793251|AX-94090010
Chr. 11 (29587057-30102619)	AX-93793210	CATAT	HSW	YZ2	210	-3.304	0.05209	-3.381	0.0008628	AX-93793210|AX-94089916|AX-93793231|AX-93793251|AX-94090010
Chr. 11 (29587057-30102619)	AX-93793210	CCCGT	HSW	YZ2	210	-3.651	0.198	-7.165	1.325e-11	AX-93793210|AX-94089916|AX-93793231|AX-93793251|AX-94090010
Chr. 11 (29587057-30102619)	AX-93793210	TCCGG	HSW	YZ2	210	-1.193	0.005351	-1.058	0.2913	AX-93793210|AX-94089916|AX-93793231|AX-93793251|AX-94090010
Chr. 11 (29587057-30102619)	AX-93793210	TCCGT	HSW	YZ2	210	3.885	0.2893	9.202	3.812e-17	AX-93793210|AX-94089916|AX-93793231|AX-93793251|AX-94090010
Chr. 11 (29587057-30102619)	AX-93793210	CATAT	SPP	JP1	210	26.16	0.07357	4.064	6.83e-05	AX-93793210|AX-94089916|AX-93793231|AX-93793251|AX-94090010
Chr. 11 (29587057-30102619)	AX-93793210	CCCGT	SPP	JP1	210	23.02	0.1827	6.818	9.829e-11	AX-93793210|AX-94089916|AX-93793231|AX-93793251|AX-94090010
Chr. 11 (29587057-30102619)	AX-93793210	TCCGG	SPP	JP1	210	-8.12	0.005749	-1.097	0.2741	AX-93793210|AX-94089916|AX-93793231|AX-93793251|AX-94090010
Chr. 11 (29587057-30102619)	AX-93793210	TCCGT	SPP	JP1	210	-22.52	0.226	-7.794	3.059e-13	AX-93793210|AX-94089916|AX-93793231|AX-93793251|AX-94090010
Chr. 11 (29587057-30102619)	AX-93793210	CATAT	SPP	JP2	211	35.95	0.1179	5.286	3.137e-07	AX-93793210|AX-94089916|AX-93793231|AX-93793251|AX-94090010
Chr. 11 (29587057-30102619)	AX-93793210	CCCGT	SPP	JP2	211	25.03	0.1781	6.729	1.614e-10	AX-93793210|AX-94089916|AX-93793231|AX-93793251|AX-94090010
Chr. 11 (29587057-30102619)	AX-93793210	TCCGG	SPP	JP2	211	-6.488	0.003024	-0.7962	0.4268	AX-93793210|AX-94089916|AX-93793231|AX-93793251|AX-94090010
Chr. 11 (29587057-30102619)	AX-93793210	TCCGT	SPP	JP2	211	-27.01	0.2681	-8.75	7.16e-16	AX-93793210|AX-94089916|AX-93793231|AX-93793251|AX-94090010
Chr. 11 (29587057-30102619)	AX-93793210	CATAT	SPP	NT1	210	33.39	0.1031	4.89	2.018e-06	AX-93793210|AX-94089916|AX-93793231|AX-93793251|AX-94090010
Chr. 11 (29587057-30102619)	AX-93793210	CCCGT	SPP	NT1	210	22.9	0.1503	6.067	6.084e-09	AX-93793210|AX-94089916|AX-93793231|AX-93793251|AX-94090010
Chr. 11 (29587057-30102619)	AX-93793210	TCCGG	SPP	NT1	210	-5.177	0.001952	-0.6378	0.5243	AX-93793210|AX-94089916|AX-93793231|AX-93793251|AX-94090010
Chr. 11 (29587057-30102619)	AX-93793210	TCCGT	SPP	NT1	210	-24.92	0.2312	-7.908	1.513e-13	AX-93793210|AX-94089916|AX-93793231|AX-93793251|AX-94090010
Chr. 11 (29587057-30102619)	AX-93793210	CATAT	SPP	NT2	201	32.74	0.08637	4.337	2.291e-05	AX-93793210|AX-94089916|AX-93793231|AX-93793251|AX-94090010
Chr. 11 (29587057-30102619)	AX-93793210	CCCGT	SPP	NT2	201	21.23	0.1049	4.828	2.74e-06	AX-93793210|AX-94089916|AX-93793231|AX-93793251|AX-94090010
Chr. 11 (29587057-30102619)	AX-93793210	TCCGG	SPP	NT2	201	-13.88	0.01247	-1.585	0.1144	AX-93793210|AX-94089916|AX-93793231|AX-93793251|AX-94090010
Chr. 11 (29587057-30102619)	AX-93793210	TCCGT	SPP	NT2	201	-21.62	0.1444	-5.795	2.641e-08	AX-93793210|AX-94089916|AX-93793231|AX-93793251|AX-94090010
Chr. 11 (29587057-30102619)	AX-93793210	CATAT	SPP	YZ1	205	28.78	0.09047	4.493	1.176e-05	AX-93793210|AX-94089916|AX-93793231|AX-93793251|AX-94090010
Chr. 11 (29587057-30102619)	AX-93793210	CCCGT	SPP	YZ1	205	23.67	0.1873	6.841	9.077e-11	AX-93793210|AX-94089916|AX-93793231|AX-93793251|AX-94090010
Chr. 11 (29587057-30102619)	AX-93793210	TCCGG	SPP	YZ1	205	-4.06	0.001462	-0.5451	0.5863	AX-93793210|AX-94089916|AX-93793231|AX-93793251|AX-94090010
Chr. 11 (29587057-30102619)	AX-93793210	TCCGT	SPP	YZ1	205	-24.26	0.2595	-8.435	6.169e-15	AX-93793210|AX-94089916|AX-93793231|AX-93793251|AX-94090010
Chr. 11 (29587057-30102619)	AX-93793210	CATAT	SPP	YZ2	204	31.1	0.09101	4.497	1.16e-05	AX-93793210|AX-94089916|AX-93793231|AX-93793251|AX-94090010
Chr. 11 (29587057-30102619)	AX-93793210	CCCGT	SPP	YZ2	204	21.91	0.1244	5.357	2.293e-07	AX-93793210|AX-94089916|AX-93793231|AX-93793251|AX-94090010
Chr. 11 (29587057-30102619)	AX-93793210	TCCGG	SPP	YZ2	204	-3.649	0.001018	-0.4536	0.6506	AX-93793210|AX-94089916|AX-93793231|AX-93793251|AX-94090010
Chr. 11 (29587057-30102619)	AX-93793210	TCCGT	SPP	YZ2	204	-23.23	0.1933	-6.958	4.705e-11	AX-93793210|AX-94089916|AX-93793231|AX-93793251|AX-94090010
Chr. 13 (1843185-1943859)	AX-93807406	ACTAACAA	HSW	JP1	207	2.431	0.09923	4.752	3.782e-06	AX-93807406|AX-94104213|AX-94104215|AX-94104218|AX-94104225|AX-93807439|AX-93807443|AX-93807455
Chr. 13 (1843185-1943859)	AX-93807406	GAAGATCT	HSW	JP1	207	-4.667	0.01715	-1.891	0.05997	AX-93807406|AX-94104213|AX-94104215|AX-94104218|AX-94104225|AX-93807439|AX-93807443|AX-93807455
Chr. 13 (1843185-1943859)	AX-93807406	GAAGGTCT	HSW	JP1	207	-5.369	0.02856	-2.455	0.01492	AX-93807406|AX-94104213|AX-94104215|AX-94104218|AX-94104225|AX-93807439|AX-93807443|AX-93807455
Chr. 13 (1843185-1943859)	AX-93807406	GCTAACAA	HSW	JP1	207	-2.565	0.06278	-3.706	0.0002713	AX-93807406|AX-94104213|AX-94104215|AX-94104218|AX-94104225|AX-93807439|AX-93807443|AX-93807455
Chr. 13 (1843185-1943859)	AX-93807406	GCTAACAT	HSW	JP1	207	-3.582	0.01498	-1.766	0.07893	AX-93807406|AX-94104213|AX-94104215|AX-94104218|AX-94104225|AX-93807439|AX-93807443|AX-93807455
Chr. 13 (1843185-1943859)	AX-93807406	GCTAACCA	HSW	JP1	207	-4.935	0.02281	-2.188	0.02982	AX-93807406|AX-94104213|AX-94104215|AX-94104218|AX-94104225|AX-93807439|AX-93807443|AX-93807455
Chr. 13 (1843185-1943859)	AX-93807406	ACTAACAA	HSW	JP2	210	2.526	0.1124	5.132	6.556e-07	AX-93807406|AX-94104213|AX-94104215|AX-94104218|AX-94104225|AX-93807439|AX-93807443|AX-93807455
Chr. 13 (1843185-1943859)	AX-93807406	GAAGATCT	HSW	JP2	210	-4.07	0.01353	-1.689	0.09265	AX-93807406|AX-94104213|AX-94104215|AX-94104218|AX-94104225|AX-93807439|AX-93807443|AX-93807455
Chr. 13 (1843185-1943859)	AX-93807406	GAAGGTCT	HSW	JP2	210	-5.602	0.03226	-2.633	0.009093	AX-93807406|AX-94104213|AX-94104215|AX-94104218|AX-94104225|AX-93807439|AX-93807443|AX-93807455
Chr. 13 (1843185-1943859)	AX-93807406	GCTAACAA	HSW	JP2	210	-2.857	0.08154	-4.297	2.654e-05	AX-93807406|AX-94104213|AX-94104215|AX-94104218|AX-94104225|AX-93807439|AX-93807443|AX-93807455
Chr. 13 (1843185-1943859)	AX-93807406	GCTAACAT	HSW	JP2	210	-3.046	0.01124	-1.538	0.1256	AX-93807406|AX-94104213|AX-94104215|AX-94104218|AX-94104225|AX-93807439|AX-93807443|AX-93807455
Chr. 13 (1843185-1943859)	AX-93807406	GCTAACCA	HSW	JP2	210	-5.158	0.02586	-2.35	0.01971	AX-93807406|AX-94104213|AX-94104215|AX-94104218|AX-94104225|AX-93807439|AX-93807443|AX-93807455
Chr. 13 (1843185-1943859)	AX-93807406	ACTAACAA	HSW	NT1	209	2.486	0.1046	4.917	1.79e-06	AX-93807406|AX-94104213|AX-94104215|AX-94104218|AX-94104225|AX-93807439|AX-93807443|AX-93807455
Chr. 13 (1843185-1943859)	AX-93807406	GAAGATCT	HSW	NT1	209	-3.659	0.01053	-1.484	0.1393	AX-93807406|AX-94104213|AX-94104215|AX-94104218|AX-94104225|AX-93807439|AX-93807443|AX-93807455
Chr. 13 (1843185-1943859)	AX-93807406	GAAGGTCT	HSW	NT1	209	-5.608	0.03111	-2.578	0.01063	AX-93807406|AX-94104213|AX-94104215|AX-94104218|AX-94104225|AX-93807439|AX-93807443|AX-93807455
Chr. 13 (1843185-1943859)	AX-93807406	GCTAACAA	HSW	NT1	209	-2.755	0.07245	-4.021	8.122e-05	AX-93807406|AX-94104213|AX-94104215|AX-94104218|AX-94104225|AX-93807439|AX-93807443|AX-93807455
Chr. 13 (1843185-1943859)	AX-93807406	GCTAACAT	HSW	NT1	209	-2.589	0.007818	-1.277	0.203	AX-93807406|AX-94104213|AX-94104215|AX-94104218|AX-94104225|AX-93807439|AX-93807443|AX-93807455
Chr. 13 (1843185-1943859)	AX-93807406	GCTAACCA	HSW	NT1	209	-5.06	0.02395	-2.254	0.02527	AX-93807406|AX-94104213|AX-94104215|AX-94104218|AX-94104225|AX-93807439|AX-93807443|AX-93807455
Chr. 13 (1843185-1943859)	AX-93807406	ACTAACAA	HSW	NT2	206	2.848	0.1214	5.31	2.85e-07	AX-93807406|AX-94104213|AX-94104215|AX-94104218|AX-94104225|AX-93807439|AX-93807443|AX-93807455
Chr. 13 (1843185-1943859)	AX-93807406	GAAGATCT	HSW	NT2	206	-4.829	0.01641	-1.845	0.0665	AX-93807406|AX-94104213|AX-94104215|AX-94104218|AX-94104225|AX-93807439|AX-93807443|AX-93807455
Chr. 13 (1843185-1943859)	AX-93807406	GAAGGTCT	HSW	NT2	206	-6.468	0.03702	-2.801	0.005591	AX-93807406|AX-94104213|AX-94104215|AX-94104218|AX-94104225|AX-93807439|AX-93807443|AX-93807455
Chr. 13 (1843185-1943859)	AX-93807406	GCTAACAA	HSW	NT2	206	-2.737	0.06365	-3.724	0.0002538	AX-93807406|AX-94104213|AX-94104215|AX-94104218|AX-94104225|AX-93807439|AX-93807443|AX-93807455
Chr. 13 (1843185-1943859)	AX-93807406	GCTAACAT	HSW	NT2	206	-4.004	0.01672	-1.863	0.06396	AX-93807406|AX-94104213|AX-94104215|AX-94104218|AX-94104225|AX-93807439|AX-93807443|AX-93807455
Chr. 13 (1843185-1943859)	AX-93807406	GCTAACCA	HSW	NT2	206	-5.691	0.02711	-2.384	0.01803	AX-93807406|AX-94104213|AX-94104215|AX-94104218|AX-94104225|AX-93807439|AX-93807443|AX-93807455
Chr. 13 (1843185-1943859)	AX-93807406	ACTAACAA	HSW	YZ1	206	2.923	0.1464	5.914	1.389e-08	AX-93807406|AX-94104213|AX-94104215|AX-94104218|AX-94104225|AX-93807439|AX-93807443|AX-93807455
Chr. 13 (1843185-1943859)	AX-93807406	GAAGATCT	HSW	YZ1	206	-3.641	0.01068	-1.484	0.1394	AX-93807406|AX-94104213|AX-94104215|AX-94104218|AX-94104225|AX-93807439|AX-93807443|AX-93807455
Chr. 13 (1843185-1943859)	AX-93807406	GAAGGTCT	HSW	YZ1	206	-5.707	0.03298	-2.638	0.008987	AX-93807406|AX-94104213|AX-94104215|AX-94104218|AX-94104225|AX-93807439|AX-93807443|AX-93807455
Chr. 13 (1843185-1943859)	AX-93807406	GCTAACAA	HSW	YZ1	206	-2.89	0.0812	-4.246	3.304e-05	AX-93807406|AX-94104213|AX-94104215|AX-94104218|AX-94104225|AX-93807439|AX-93807443|AX-93807455
Chr. 13 (1843185-1943859)	AX-93807406	GCTAACAT	HSW	YZ1	206	-4.289	0.02196	-2.14	0.03353	AX-93807406|AX-94104213|AX-94104215|AX-94104218|AX-94104225|AX-93807439|AX-93807443|AX-93807455
Chr. 13 (1843185-1943859)	AX-93807406	GCTAACCA	HSW	YZ1	206	-5.262	0.02652	-2.357	0.01935	AX-93807406|AX-94104213|AX-94104215|AX-94104218|AX-94104225|AX-93807439|AX-93807443|AX-93807455
Chr. 13 (1843185-1943859)	AX-93807406	ACTAACAA	HSW	YZ2	210	2.534	0.1085	5.03	1.058e-06	AX-93807406|AX-94104213|AX-94104215|AX-94104218|AX-94104225|AX-93807439|AX-93807443|AX-93807455
Chr. 13 (1843185-1943859)	AX-93807406	GAAGATCT	HSW	YZ2	210	-3.54	0.00982	-1.436	0.1524	AX-93807406|AX-94104213|AX-94104215|AX-94104218|AX-94104225|AX-93807439|AX-93807443|AX-93807455
Chr. 13 (1843185-1943859)	AX-93807406	GAAGGTCT	HSW	YZ2	210	-5.196	0.02661	-2.385	0.018	AX-93807406|AX-94104213|AX-94104215|AX-94104218|AX-94104225|AX-93807439|AX-93807443|AX-93807455
Chr. 13 (1843185-1943859)	AX-93807406	GCTAACAA	HSW	YZ2	210	-2.656	0.06756	-3.882	0.000139	AX-93807406|AX-94104213|AX-94104215|AX-94104218|AX-94104225|AX-93807439|AX-93807443|AX-93807455
Chr. 13 (1843185-1943859)	AX-93807406	GCTAACAT	HSW	YZ2	210	-3.272	0.01244	-1.619	0.1071	AX-93807406|AX-94104213|AX-94104215|AX-94104218|AX-94104225|AX-93807439|AX-93807443|AX-93807455
Chr. 13 (1843185-1943859)	AX-93807406	GCTAACCA	HSW	YZ2	210	-5.076	0.02401	-2.262	0.02473	AX-93807406|AX-94104213|AX-94104215|AX-94104218|AX-94104225|AX-93807439|AX-93807443|AX-93807455
Chr. 13 (1843185-1943859)	AX-93807406	ACTAACAA	SPP	JP1	210	-21.91	0.188	-6.939	4.929e-11	AX-93807406|AX-94104213|AX-94104215|AX-94104218|AX-94104225|AX-93807439|AX-93807443|AX-93807455
Chr. 13 (1843185-1943859)	AX-93807406	GAAGATCT	SPP	JP1	210	24.82	0.0112	1.535	0.1264	AX-93807406|AX-94104213|AX-94104215|AX-94104218|AX-94104225|AX-93807439|AX-93807443|AX-93807455
Chr. 13 (1843185-1943859)	AX-93807406	GAAGGTCT	SPP	JP1	210	20.62	0.009723	1.429	0.1545	AX-93807406|AX-94104213|AX-94104215|AX-94104218|AX-94104225|AX-93807439|AX-93807443|AX-93807455
Chr. 13 (1843185-1943859)	AX-93807406	GCTAACAA	SPP	JP1	210	28.36	0.1787	6.728	1.641e-10	AX-93807406|AX-94104213|AX-94104215|AX-94104218|AX-94104225|AX-93807439|AX-93807443|AX-93807455
Chr. 13 (1843185-1943859)	AX-93807406	GCTAACAT	SPP	JP1	210	21.24	0.01216	1.6	0.1111	AX-93807406|AX-94104213|AX-94104215|AX-94104218|AX-94104225|AX-93807439|AX-93807443|AX-93807455
Chr. 13 (1843185-1943859)	AX-93807406	GCTAACCA	SPP	JP1	210	23.42	0.01186	1.58	0.1156	AX-93807406|AX-94104213|AX-94104215|AX-94104218|AX-94104225|AX-93807439|AX-93807443|AX-93807455
Chr. 13 (1843185-1943859)	AX-93807406	ACTAACAA	SPP	JP2	211	-21.54	0.1502	-6.078	5.693e-09	AX-93807406|AX-94104213|AX-94104215|AX-94104218|AX-94104225|AX-93807439|AX-93807443|AX-93807455
Chr. 13 (1843185-1943859)	AX-93807406	GAAGATCT	SPP	JP2	211	10.23	0.001567	0.5727	0.5675	AX-93807406|AX-94104213|AX-94104215|AX-94104218|AX-94104225|AX-93807439|AX-93807443|AX-93807455
Chr. 13 (1843185-1943859)	AX-93807406	GAAGGTCT	SPP	JP2	211	18.02	0.006111	1.134	0.2582	AX-93807406|AX-94104213|AX-94104215|AX-94104218|AX-94104225|AX-93807439|AX-93807443|AX-93807455
Chr. 13 (1843185-1943859)	AX-93807406	GCTAACAA	SPP	JP2	211	28.45	0.1486	6.039	6.982e-09	AX-93807406|AX-94104213|AX-94104215|AX-94104218|AX-94104225|AX-93807439|AX-93807443|AX-93807455
Chr. 13 (1843185-1943859)	AX-93807406	GCTAACAT	SPP	JP2	211	28.58	0.01813	1.964	0.05081	AX-93807406|AX-94104213|AX-94104215|AX-94104218|AX-94104225|AX-93807439|AX-93807443|AX-93807455
Chr. 13 (1843185-1943859)	AX-93807406	GCTAACCA	SPP	JP2	211	23.55	0.009876	1.444	0.1503	AX-93807406|AX-94104213|AX-94104215|AX-94104218|AX-94104225|AX-93807439|AX-93807443|AX-93807455
Chr. 13 (1843185-1943859)	AX-93807406	ACTAACAA	SPP	NT1	210	-19.1	0.1196	-5.315	2.735e-07	AX-93807406|AX-94104213|AX-94104215|AX-94104218|AX-94104225|AX-93807439|AX-93807443|AX-93807455
Chr. 13 (1843185-1943859)	AX-93807406	GAAGATCT	SPP	NT1	210	9.481	0.001364	0.5331	0.5945	AX-93807406|AX-94104213|AX-94104215|AX-94104218|AX-94104225|AX-93807439|AX-93807443|AX-93807455
Chr. 13 (1843185-1943859)	AX-93807406	GAAGGTCT	SPP	NT1	210	13.71	0.003587	0.8653	0.3879	AX-93807406|AX-94104213|AX-94104215|AX-94104218|AX-94104225|AX-93807439|AX-93807443|AX-93807455
Chr. 13 (1843185-1943859)	AX-93807406	GCTAACAA	SPP	NT1	210	26.26	0.1274	5.512	1.045e-07	AX-93807406|AX-94104213|AX-94104215|AX-94104218|AX-94104225|AX-93807439|AX-93807443|AX-93807455
Chr. 13 (1843185-1943859)	AX-93807406	GCTAACAT	SPP	NT1	210	25.23	0.01433	1.739	0.08349	AX-93807406|AX-94104213|AX-94104215|AX-94104218|AX-94104225|AX-93807439|AX-93807443|AX-93807455
Chr. 13 (1843185-1943859)	AX-93807406	GCTAACCA	SPP	NT1	210	15.35	0.004252	0.9424	0.3471	AX-93807406|AX-94104213|AX-94104215|AX-94104218|AX-94104225|AX-93807439|AX-93807443|AX-93807455
Chr. 13 (1843185-1943859)	AX-93807406	ACTAACAA	SPP	NT2	201	-22.85	0.1398	-5.686	4.586e-08	AX-93807406|AX-94104213|AX-94104215|AX-94104218|AX-94104225|AX-93807439|AX-93807443|AX-93807455
Chr. 13 (1843185-1943859)	AX-93807406	GAAGATCT	SPP	NT2	201	42.29	0.01935	1.981	0.04892	AX-93807406|AX-94104213|AX-94104215|AX-94104218|AX-94104225|AX-93807439|AX-93807443|AX-93807455
Chr. 13 (1843185-1943859)	AX-93807406	GAAGGTCT	SPP	NT2	201	27.44	0.01092	1.482	0.1399	AX-93807406|AX-94104213|AX-94104215|AX-94104218|AX-94104225|AX-93807439|AX-93807443|AX-93807455
Chr. 13 (1843185-1943859)	AX-93807406	GCTAACAA	SPP	NT2	201	29.61	0.1446	5.799	2.583e-08	AX-93807406|AX-94104213|AX-94104215|AX-94104218|AX-94104225|AX-93807439|AX-93807443|AX-93807455
Chr. 13 (1843185-1943859)	AX-93807406	GCTAACAT	SPP	NT2	201	21.61	0.009782	1.402	0.1625	AX-93807406|AX-94104213|AX-94104215|AX-94104218|AX-94104225|AX-93807439|AX-93807443|AX-93807455
Chr. 13 (1843185-1943859)	AX-93807406	GCTAACCA	SPP	NT2	201	30.62	0.009553	1.385	0.1675	AX-93807406|AX-94104213|AX-94104215|AX-94104218|AX-94104225|AX-93807439|AX-93807443|AX-93807455
Chr. 13 (1843185-1943859)	AX-93807406	ACTAACAA	SPP	YZ1	205	-20.23	0.1584	-6.182	3.418e-09	AX-93807406|AX-94104213|AX-94104215|AX-94104218|AX-94104225|AX-93807439|AX-93807443|AX-93807455
Chr. 13 (1843185-1943859)	AX-93807406	GAAGATCT	SPP	YZ1	205	12.65	0.002833	0.7594	0.4485	AX-93807406|AX-94104213|AX-94104215|AX-94104218|AX-94104225|AX-93807439|AX-93807443|AX-93807455
Chr. 13 (1843185-1943859)	AX-93807406	GAAGGTCT	SPP	YZ1	205	14.43	0.004589	0.9674	0.3345	AX-93807406|AX-94104213|AX-94104215|AX-94104218|AX-94104225|AX-93807439|AX-93807443|AX-93807455
Chr. 13 (1843185-1943859)	AX-93807406	GCTAACAA	SPP	YZ1	205	27.15	0.163	6.287	1.942e-09	AX-93807406|AX-94104213|AX-94104215|AX-94104218|AX-94104225|AX-93807439|AX-93807443|AX-93807455
Chr. 13 (1843185-1943859)	AX-93807406	GCTAACAT	SPP	YZ1	205	23.42	0.01506	1.762	0.07963	AX-93807406|AX-94104213|AX-94104215|AX-94104218|AX-94104225|AX-93807439|AX-93807443|AX-93807455
Chr. 13 (1843185-1943859)	AX-93807406	GCTAACCA	SPP	YZ1	205	25.78	0.01464	1.737	0.08396	AX-93807406|AX-94104213|AX-94104215|AX-94104218|AX-94104225|AX-93807439|AX-93807443|AX-93807455
Chr. 13 (1843185-1943859)	AX-93807406	ACTAACAA	SPP	YZ2	204	-23.27	0.1802	-6.663	2.492e-10	AX-93807406|AX-94104213|AX-94104215|AX-94104218|AX-94104225|AX-93807439|AX-93807443|AX-93807455
Chr. 13 (1843185-1943859)	AX-93807406	GAAGATCT	SPP	YZ2	204	23.24	0.008629	1.326	0.1863	AX-93807406|AX-94104213|AX-94104215|AX-94104218|AX-94104225|AX-93807439|AX-93807443|AX-93807455
Chr. 13 (1843185-1943859)	AX-93807406	GAAGGTCT	SPP	YZ2	204	32.32	0.02099	2.081	0.0387	AX-93807406|AX-94104213|AX-94104215|AX-94104218|AX-94104225|AX-93807439|AX-93807443|AX-93807455
Chr. 13 (1843185-1943859)	AX-93807406	GCTAACAA	SPP	YZ2	204	29	0.1572	6.138	4.35e-09	AX-93807406|AX-94104213|AX-94104215|AX-94104218|AX-94104225|AX-93807439|AX-93807443|AX-93807455
Chr. 13 (1843185-1943859)	AX-93807406	GCTAACAT	SPP	YZ2	204	36.02	0.03071	2.53	0.01217	AX-93807406|AX-94104213|AX-94104215|AX-94104218|AX-94104225|AX-93807439|AX-93807443|AX-93807455
Chr. 13 (1843185-1943859)	AX-93807406	GCTAACCA	SPP	YZ2	204	36.37	0.02513	2.282	0.02355	AX-93807406|AX-94104213|AX-94104215|AX-94104218|AX-94104225|AX-93807439|AX-93807443|AX-93807455
Chr. 5 (2077834-2491676)	AX-93715038	CTGTTAAGGC	HSW	JP1	207	-4.198	0.01376	-1.691	0.09228	AX-94281645|AX-94011138|AX-93714911|AX-93714912|AX-93714927|AX-94011180|AX-94011206|AX-93714989|AX-93715005|AX-93715038
Chr. 5 (2077834-2491676)	AX-93715038	CTGTTAAGGT	HSW	JP1	207	-0.7401	0.0005635	-0.34	0.7342	AX-94281645|AX-94011138|AX-93714911|AX-93714912|AX-93714927|AX-94011180|AX-94011206|AX-93714989|AX-93715005|AX-93715038
Chr. 5 (2077834-2491676)	AX-93715038	CTGTTATAGC	HSW	JP1	207	0.1247	2.748e-05	0.07505	0.9402	AX-94281645|AX-94011138|AX-93714911|AX-93714912|AX-93714927|AX-94011180|AX-94011206|AX-93714989|AX-93715005|AX-93715038
Chr. 5 (2077834-2491676)	AX-93715038	CTGTTCAGGC	HSW	JP1	207	4.188	0.1615	6.283	1.955e-09	AX-94281645|AX-94011138|AX-93714911|AX-93714912|AX-93714927|AX-94011180|AX-94011206|AX-93714989|AX-93715005|AX-93715038
Chr. 5 (2077834-2491676)	AX-93715038	CTGTTCAGGT	HSW	JP1	207	-5.018	0.07482	-4.072	6.665e-05	AX-94281645|AX-94011138|AX-93714911|AX-93714912|AX-93714927|AX-94011180|AX-94011206|AX-93714989|AX-93715005|AX-93715038
Chr. 5 (2077834-2491676)	AX-93715038	CTGTTAAGGC	HSW	JP2	210	-4.559	0.01685	-1.888	0.06044	AX-94281645|AX-94011138|AX-93714911|AX-93714912|AX-93714927|AX-94011180|AX-94011206|AX-93714989|AX-93715005|AX-93715038
Chr. 5 (2077834-2491676)	AX-93715038	CTGTTAAGGT	HSW	JP2	210	-0.8852	0.0008366	-0.4173	0.6769	AX-94281645|AX-94011138|AX-93714911|AX-93714912|AX-93714927|AX-94011180|AX-94011206|AX-93714989|AX-93715005|AX-93715038
Chr. 5 (2077834-2491676)	AX-93715038	CTGTTATAGC	HSW	JP2	210	-0.241	0.0001065	-0.1489	0.8818	AX-94281645|AX-94011138|AX-93714911|AX-93714912|AX-93714927|AX-94011180|AX-94011206|AX-93714989|AX-93715005|AX-93715038
Chr. 5 (2077834-2491676)	AX-93715038	CTGTTCAGGC	HSW	JP2	210	4.32	0.1807	6.773	1.269e-10	AX-94281645|AX-94011138|AX-93714911|AX-93714912|AX-93714927|AX-94011180|AX-94011206|AX-93714989|AX-93715005|AX-93715038
Chr. 5 (2077834-2491676)	AX-93715038	CTGTTCAGGT	HSW	JP2	210	-4.689	0.07145	-4.001	8.775e-05	AX-94281645|AX-94011138|AX-93714911|AX-93714912|AX-93714927|AX-94011180|AX-94011206|AX-93714989|AX-93715005|AX-93715038
Chr. 5 (2077834-2491676)	AX-93715038	CTGTTAAGGC	HSW	NT1	209	-5.043	0.01983	-2.047	0.04196	AX-94281645|AX-94011138|AX-93714911|AX-93714912|AX-93714927|AX-94011180|AX-94011206|AX-93714989|AX-93715005|AX-93715038
Chr. 5 (2077834-2491676)	AX-93715038	CTGTTAAGGT	HSW	NT1	209	-1.228	0.001548	-0.5665	0.5716	AX-94281645|AX-94011138|AX-93714911|AX-93714912|AX-93714927|AX-94011180|AX-94011206|AX-93714989|AX-93715005|AX-93715038
Chr. 5 (2077834-2491676)	AX-93715038	CTGTTATAGC	HSW	NT1	209	0.02493	1.097e-06	0.01507	0.988	AX-94281645|AX-94011138|AX-93714911|AX-93714912|AX-93714927|AX-94011180|AX-94011206|AX-93714989|AX-93715005|AX-93715038
Chr. 5 (2077834-2491676)	AX-93715038	CTGTTCAGGC	HSW	NT1	209	4.227	0.166	6.419	9.202e-10	AX-94281645|AX-94011138|AX-93714911|AX-93714912|AX-93714927|AX-94011180|AX-94011206|AX-93714989|AX-93715005|AX-93715038
Chr. 5 (2077834-2491676)	AX-93715038	CTGTTCAGGT	HSW	NT1	209	-5.104	0.08143	-4.284	2.813e-05	AX-94281645|AX-94011138|AX-93714911|AX-93714912|AX-93714927|AX-94011180|AX-94011206|AX-93714989|AX-93715005|AX-93715038
Chr. 5 (2077834-2491676)	AX-93715038	CTGTTAAGGC	HSW	NT2	206	-5.461	0.02081	-2.082	0.03859	AX-94281645|AX-94011138|AX-93714911|AX-93714912|AX-93714927|AX-94011180|AX-94011206|AX-93714989|AX-93715005|AX-93715038
Chr. 5 (2077834-2491676)	AX-93715038	CTGTTAAGGT	HSW	NT2	206	-4.76	0.01719	-1.889	0.06035	AX-94281645|AX-94011138|AX-93714911|AX-93714912|AX-93714927|AX-94011180|AX-94011206|AX-93714989|AX-93715005|AX-93715038
Chr. 5 (2077834-2491676)	AX-93715038	CTGTTATAGC	HSW	NT2	206	0.1095	1.892e-05	0.06213	0.9505	AX-94281645|AX-94011138|AX-93714911|AX-93714912|AX-93714927|AX-94011180|AX-94011206|AX-93714989|AX-93715005|AX-93715038
Chr. 5 (2077834-2491676)	AX-93715038	CTGTTCAGGC	HSW	NT2	206	5.416	0.2391	8.007	8.803e-14	AX-94281645|AX-94011138|AX-93714911|AX-93714912|AX-93714927|AX-94011180|AX-94011206|AX-93714989|AX-93715005|AX-93715038
Chr. 5 (2077834-2491676)	AX-93715038	CTGTTCAGGT	HSW	NT2	206	-5.236	0.07658	-4.113	5.658e-05	AX-94281645|AX-94011138|AX-93714911|AX-93714912|AX-93714927|AX-94011180|AX-94011206|AX-93714989|AX-93715005|AX-93715038
Chr. 5 (2077834-2491676)	AX-93715038	CTGTTAAGGC	HSW	YZ1	206	-4.869	0.01893	-1.984	0.04862	AX-94281645|AX-94011138|AX-93714911|AX-93714912|AX-93714927|AX-94011180|AX-94011206|AX-93714989|AX-93715005|AX-93715038
Chr. 5 (2077834-2491676)	AX-93715038	CTGTTAAGGT	HSW	YZ1	206	-1.036	0.001128	-0.4801	0.6317	AX-94281645|AX-94011138|AX-93714911|AX-93714912|AX-93714927|AX-94011180|AX-94011206|AX-93714989|AX-93715005|AX-93715038
Chr. 5 (2077834-2491676)	AX-93715038	CTGTTATAGC	HSW	YZ1	206	0.4779	0.0004125	0.2902	0.772	AX-94281645|AX-94011138|AX-93714911|AX-93714912|AX-93714927|AX-94011180|AX-94011206|AX-93714989|AX-93715005|AX-93715038
Chr. 5 (2077834-2491676)	AX-93715038	CTGTTCAGGC	HSW	YZ1	206	4.444	0.1853	6.812	1.056e-10	AX-94281645|AX-94011138|AX-93714911|AX-93714912|AX-93714927|AX-94011180|AX-94011206|AX-93714989|AX-93715005|AX-93715038
Chr. 5 (2077834-2491676)	AX-93715038	CTGTTCAGGT	HSW	YZ1	206	-4.798	0.07356	-4.025	8.035e-05	AX-94281645|AX-94011138|AX-93714911|AX-93714912|AX-93714927|AX-94011180|AX-94011206|AX-93714989|AX-93715005|AX-93715038
Chr. 5 (2077834-2491676)	AX-93715038	CTGTTAAGGC	HSW	YZ2	210	-5.562	0.02404	-2.263	0.02464	AX-94281645|AX-94011138|AX-93714911|AX-93714912|AX-93714927|AX-94011180|AX-94011206|AX-93714989|AX-93715005|AX-93715038
Chr. 5 (2077834-2491676)	AX-93715038	CTGTTAAGGT	HSW	YZ2	210	-1.311	0.001758	-0.6052	0.5457	AX-94281645|AX-94011138|AX-93714911|AX-93714912|AX-93714927|AX-94011180|AX-94011206|AX-93714989|AX-93715005|AX-93715038
Chr. 5 (2077834-2491676)	AX-93715038	CTGTTATAGC	HSW	YZ2	210	-0.06825	8.193e-06	-0.04128	0.9671	AX-94281645|AX-94011138|AX-93714911|AX-93714912|AX-93714927|AX-94011180|AX-94011206|AX-93714989|AX-93715005|AX-93715038
Chr. 5 (2077834-2491676)	AX-93715038	CTGTTCAGGC	HSW	YZ2	210	4.243	0.1671	6.461	7.253e-10	AX-94281645|AX-94011138|AX-93714911|AX-93714912|AX-93714927|AX-94011180|AX-94011206|AX-93714989|AX-93715005|AX-93715038
Chr. 5 (2077834-2491676)	AX-93715038	CTGTTCAGGT	HSW	YZ2	210	-4.734	0.06983	-3.952	0.0001063	AX-94281645|AX-94011138|AX-93714911|AX-93714912|AX-93714927|AX-94011180|AX-94011206|AX-93714989|AX-93715005|AX-93715038
Chr. 5 (36238983-37041764)	AX-93922099	ATACCTTATGTCTAGTCTTGCGAACC	HSW	JP1	204	1.217	0.002015	0.6386	0.5238	AX-93722063|AX-94018400|AX-93625861|AX-94281889|AX-93722110|AX-94018510|AX-94018521|AX-93722230|AX-93922099|AX-93722242|AX-94274883|AX-94018563|AX-94018567|AX-93722251|AX-93722253|AX-94018578|AX-94281904|AX-94266933|AX-93722275|AX-93722352|AX-93722363|AX-93625923|AX-94018697|AX-93722392|AX-93722393|AX-93625931
Chr. 5 (36238983-37041764)	AX-93922099	TGACTTAATACCTAGTCTTCTGAACC	HSW	JP1	204	-0.565	0.0002949	-0.2441	0.8074	AX-93722063|AX-94018400|AX-93625861|AX-94281889|AX-93722110|AX-94018510|AX-94018521|AX-93722230|AX-93922099|AX-93722242|AX-94274883|AX-94018563|AX-94018567|AX-93722251|AX-93722253|AX-94018578|AX-94281904|AX-94266933|AX-93722275|AX-93722352|AX-93722363|AX-93625923|AX-94018697|AX-93722392|AX-93722393|AX-93625931
Chr. 5 (36238983-37041764)	AX-93922099	TTACCTAATATGTAGTCTTGCGAACC	HSW	JP1	204	-4.147	0.06762	-3.828	0.0001726	AX-93722063|AX-94018400|AX-93625861|AX-94281889|AX-93722110|AX-94018510|AX-94018521|AX-93722230|AX-93922099|AX-93722242|AX-94274883|AX-94018563|AX-94018567|AX-93722251|AX-93722253|AX-94018578|AX-94281904|AX-94266933|AX-93722275|AX-93722352|AX-93722363|AX-93625923|AX-94018697|AX-93722392|AX-93722393|AX-93625931
Chr. 5 (36238983-37041764)	AX-93922099	TTACCTTATACCTAGTCTTGCGAACC	HSW	JP1	204	1.077	0.007276	1.217	0.2251	AX-93722063|AX-94018400|AX-93625861|AX-94281889|AX-93722110|AX-94018510|AX-94018521|AX-93722230|AX-93922099|AX-93722242|AX-94274883|AX-94018563|AX-94018567|AX-93722251|AX-93722253|AX-94018578|AX-94281904|AX-94266933|AX-93722275|AX-93722352|AX-93722363|AX-93625923|AX-94018697|AX-93722392|AX-93722393|AX-93625931
Chr. 5 (36238983-37041764)	AX-93922099	TTACCTTATATGTAGTCTTGCGAACC	HSW	JP1	204	-4.701	0.0282	-2.421	0.01635	AX-93722063|AX-94018400|AX-93625861|AX-94281889|AX-93722110|AX-94018510|AX-94018521|AX-93722230|AX-93922099|AX-93722242|AX-94274883|AX-94018563|AX-94018567|AX-93722251|AX-93722253|AX-94018578|AX-94281904|AX-94266933|AX-93722275|AX-93722352|AX-93722363|AX-93625923|AX-94018697|AX-93722392|AX-93722393|AX-93625931
Chr. 5 (36238983-37041764)	AX-93922099	TTACCTTATGCCTAGTCTTGCGAACC	HSW	JP1	204	-0.134	0.0003956	-0.2827	0.7777	AX-93722063|AX-94018400|AX-93625861|AX-94281889|AX-93722110|AX-94018510|AX-94018521|AX-93722230|AX-93922099|AX-93722242|AX-94274883|AX-94018563|AX-94018567|AX-93722251|AX-93722253|AX-94018578|AX-94281904|AX-94266933|AX-93722275|AX-93722352|AX-93722363|AX-93625923|AX-94018697|AX-93722392|AX-93722393|AX-93625931
Chr. 5 (36238983-37041764)	AX-93922099	TTACCTTATGTCTAGTCTTCTGAACC	HSW	JP1	204	-1.381	0.001468	-0.545	0.5864	AX-93722063|AX-94018400|AX-93625861|AX-94281889|AX-93722110|AX-94018510|AX-94018521|AX-93722230|AX-93922099|AX-93722242|AX-94274883|AX-94018563|AX-94018567|AX-93722251|AX-93722253|AX-94018578|AX-94281904|AX-94266933|AX-93722275|AX-93722352|AX-93722363|AX-93625923|AX-94018697|AX-93722392|AX-93722393|AX-93625931
Chr. 5 (36238983-37041764)	AX-93922099	TTACCTTATGTCTAGTCTTGCGAACC	HSW	JP1	204	0.2783	0.0007534	0.3903	0.6968	AX-93722063|AX-94018400|AX-93625861|AX-94281889|AX-93722110|AX-94018510|AX-94018521|AX-93722230|AX-93922099|AX-93722242|AX-94274883|AX-94018563|AX-94018567|AX-93722251|AX-93722253|AX-94018578|AX-94281904|AX-94266933|AX-93722275|AX-93722352|AX-93722363|AX-93625923|AX-94018697|AX-93722392|AX-93722393|AX-93625931
Chr. 5 (36238983-37041764)	AX-93922099	ATACCTTATGTCTAGTCTTGCGAACC	HSW	JP2	207	0.3324	0.0001552	0.1784	0.8586	AX-93722063|AX-94018400|AX-93625861|AX-94281889|AX-93722110|AX-94018510|AX-94018521|AX-93722230|AX-93922099|AX-93722242|AX-94274883|AX-94018563|AX-94018567|AX-93722251|AX-93722253|AX-94018578|AX-94281904|AX-94266933|AX-93722275|AX-93722352|AX-93722363|AX-93625923|AX-94018697|AX-93722392|AX-93722393|AX-93625931
Chr. 5 (36238983-37041764)	AX-93922099	TGACTTAATACCTAGTCTTCTGAACC	HSW	JP2	207	-0.6686	0.0004264	-0.2957	0.7677	AX-93722063|AX-94018400|AX-93625861|AX-94281889|AX-93722110|AX-94018510|AX-94018521|AX-93722230|AX-93922099|AX-93722242|AX-94274883|AX-94018563|AX-94018567|AX-93722251|AX-93722253|AX-94018578|AX-94281904|AX-94266933|AX-93722275|AX-93722352|AX-93722363|AX-93625923|AX-94018697|AX-93722392|AX-93722393|AX-93625931
Chr. 5 (36238983-37041764)	AX-93922099	TTACCTAATATGTAGTCTTGCGAACC	HSW	JP2	207	-3.656	0.05651	-3.504	0.0005623	AX-93722063|AX-94018400|AX-93625861|AX-94281889|AX-93722110|AX-94018510|AX-94018521|AX-93722230|AX-93922099|AX-93722242|AX-94274883|AX-94018563|AX-94018567|AX-93722251|AX-93722253|AX-94018578|AX-94281904|AX-94266933|AX-93722275|AX-93722352|AX-93722363|AX-93625923|AX-94018697|AX-93722392|AX-93722393|AX-93625931
Chr. 5 (36238983-37041764)	AX-93922099	TTACCTTATACCTAGTCTTGCGAACC	HSW	JP2	207	1.103	0.008047	1.29	0.1987	AX-93722063|AX-94018400|AX-93625861|AX-94281889|AX-93722110|AX-94018510|AX-94018521|AX-93722230|AX-93922099|AX-93722242|AX-94274883|AX-94018563|AX-94018567|AX-93722251|AX-93722253|AX-94018578|AX-94281904|AX-94266933|AX-93722275|AX-93722352|AX-93722363|AX-93625923|AX-94018697|AX-93722392|AX-93722393|AX-93625931
Chr. 5 (36238983-37041764)	AX-93922099	TTACCTTATATGTAGTCTTGCGAACC	HSW	JP2	207	-3.804	0.01907	-1.996	0.04722	AX-93722063|AX-94018400|AX-93625861|AX-94281889|AX-93722110|AX-94018510|AX-94018521|AX-93722230|AX-93922099|AX-93722242|AX-94274883|AX-94018563|AX-94018567|AX-93722251|AX-93722253|AX-94018578|AX-94281904|AX-94266933|AX-93722275|AX-93722352|AX-93722363|AX-93625923|AX-94018697|AX-93722392|AX-93722393|AX-93625931
Chr. 5 (36238983-37041764)	AX-93922099	TTACCTTATGCCTAGTCTTGCGAACC	HSW	JP2	207	0.06178	8.88e-05	0.1349	0.8928	AX-93722063|AX-94018400|AX-93625861|AX-94281889|AX-93722110|AX-94018510|AX-94018521|AX-93722230|AX-93922099|AX-93722242|AX-94274883|AX-94018563|AX-94018567|AX-93722251|AX-93722253|AX-94018578|AX-94281904|AX-94266933|AX-93722275|AX-93722352|AX-93722363|AX-93625923|AX-94018697|AX-93722392|AX-93722393|AX-93625931
Chr. 5 (36238983-37041764)	AX-93922099	TTACCTTATGTCTAGTCTTCTGAACC	HSW	JP2	207	-1.316	0.001377	-0.5317	0.5955	AX-93722063|AX-94018400|AX-93625861|AX-94281889|AX-93722110|AX-94018510|AX-94018521|AX-93722230|AX-93922099|AX-93722242|AX-94274883|AX-94018563|AX-94018567|AX-93722251|AX-93722253|AX-94018578|AX-94281904|AX-94266933|AX-93722275|AX-93722352|AX-93722363|AX-93625923|AX-94018697|AX-93722392|AX-93722393|AX-93625931
Chr. 5 (36238983-37041764)	AX-93922099	TTACCTTATGTCTAGTCTTGCGAACC	HSW	JP2	207	0.1469	0.0002198	0.2123	0.8321	AX-93722063|AX-94018400|AX-93625861|AX-94281889|AX-93722110|AX-94018510|AX-94018521|AX-93722230|AX-93922099|AX-93722242|AX-94274883|AX-94018563|AX-94018567|AX-93722251|AX-93722253|AX-94018578|AX-94281904|AX-94266933|AX-93722275|AX-93722352|AX-93722363|AX-93625923|AX-94018697|AX-93722392|AX-93722393|AX-93625931
Chr. 5 (36238983-37041764)	AX-93922099	ATACCTTATGTCTAGTCTTGCGAACC	HSW	NT1	206	0.3942	0.0002103	0.2072	0.8361	AX-93722063|AX-94018400|AX-93625861|AX-94281889|AX-93722110|AX-94018510|AX-94018521|AX-93722230|AX-93922099|AX-93722242|AX-94274883|AX-94018563|AX-94018567|AX-93722251|AX-93722253|AX-94018578|AX-94281904|AX-94266933|AX-93722275|AX-93722352|AX-93722363|AX-93625923|AX-94018697|AX-93722392|AX-93722393|AX-93625931
Chr. 5 (36238983-37041764)	AX-93922099	TGACTTAATACCTAGTCTTCTGAACC	HSW	NT1	206	0.1144	1.202e-05	0.04953	0.9605	AX-93722063|AX-94018400|AX-93625861|AX-94281889|AX-93722110|AX-94018510|AX-94018521|AX-93722230|AX-93922099|AX-93722242|AX-94274883|AX-94018563|AX-94018567|AX-93722251|AX-93722253|AX-94018578|AX-94281904|AX-94266933|AX-93722275|AX-93722352|AX-93722363|AX-93625923|AX-94018697|AX-93722392|AX-93722393|AX-93625931
Chr. 5 (36238983-37041764)	AX-93922099	TTACCTAATATGTAGTCTTGCGAACC	HSW	NT1	206	-3.487	0.04952	-3.26	0.001306	AX-93722063|AX-94018400|AX-93625861|AX-94281889|AX-93722110|AX-94018510|AX-94018521|AX-93722230|AX-93922099|AX-93722242|AX-94274883|AX-94018563|AX-94018567|AX-93722251|AX-93722253|AX-94018578|AX-94281904|AX-94266933|AX-93722275|AX-93722352|AX-93722363|AX-93625923|AX-94018697|AX-93722392|AX-93722393|AX-93625931
Chr. 5 (36238983-37041764)	AX-93922099	TTACCTTATACCTAGTCTTGCGAACC	HSW	NT1	206	0.5202	0.001724	0.5935	0.5535	AX-93722063|AX-94018400|AX-93625861|AX-94281889|AX-93722110|AX-94018510|AX-94018521|AX-93722230|AX-93922099|AX-93722242|AX-94274883|AX-94018563|AX-94018567|AX-93722251|AX-93722253|AX-94018578|AX-94281904|AX-94266933|AX-93722275|AX-93722352|AX-93722363|AX-93625923|AX-94018697|AX-93722392|AX-93722393|AX-93625931
Chr. 5 (36238983-37041764)	AX-93922099	TTACCTTATATGTAGTCTTGCGAACC	HSW	NT1	206	-3.833	0.01866	-1.97	0.05024	AX-93722063|AX-94018400|AX-93625861|AX-94281889|AX-93722110|AX-94018510|AX-94018521|AX-93722230|AX-93922099|AX-93722242|AX-94274883|AX-94018563|AX-94018567|AX-93722251|AX-93722253|AX-94018578|AX-94281904|AX-94266933|AX-93722275|AX-93722352|AX-93722363|AX-93625923|AX-94018697|AX-93722392|AX-93722393|AX-93625931
Chr. 5 (36238983-37041764)	AX-93922099	TTACCTTATGCCTAGTCTTGCGAACC	HSW	NT1	206	0.2002	0.0008828	0.4246	0.6716	AX-93722063|AX-94018400|AX-93625861|AX-94281889|AX-93722110|AX-94018510|AX-94018521|AX-93722230|AX-93922099|AX-93722242|AX-94274883|AX-94018563|AX-94018567|AX-93722251|AX-93722253|AX-94018578|AX-94281904|AX-94266933|AX-93722275|AX-93722352|AX-93722363|AX-93625923|AX-94018697|AX-93722392|AX-93722393|AX-93625931
Chr. 5 (36238983-37041764)	AX-93922099	TTACCTTATGTCTAGTCTTCTGAACC	HSW	NT1	206	-1.83	0.002568	-0.7247	0.4695	AX-93722063|AX-94018400|AX-93625861|AX-94281889|AX-93722110|AX-94018510|AX-94018521|AX-93722230|AX-93922099|AX-93722242|AX-94274883|AX-94018563|AX-94018567|AX-93722251|AX-93722253|AX-94018578|AX-94281904|AX-94266933|AX-93722275|AX-93722352|AX-93722363|AX-93625923|AX-94018697|AX-93722392|AX-93722393|AX-93625931
Chr. 5 (36238983-37041764)	AX-93922099	TTACCTTATGTCTAGTCTTGCGAACC	HSW	NT1	206	-0.1727	0.0002914	-0.2439	0.8076	AX-93722063|AX-94018400|AX-93625861|AX-94281889|AX-93722110|AX-94018510|AX-94018521|AX-93722230|AX-93922099|AX-93722242|AX-94274883|AX-94018563|AX-94018567|AX-93722251|AX-93722253|AX-94018578|AX-94281904|AX-94266933|AX-93722275|AX-93722352|AX-93722363|AX-93625923|AX-94018697|AX-93722392|AX-93722393|AX-93625931
Chr. 5 (36238983-37041764)	AX-93922099	ATACCTTATGTCTAGTCTTGCGAACC	HSW	NT2	203	1.156	0.001625	0.5719	0.568	AX-93722063|AX-94018400|AX-93625861|AX-94281889|AX-93722110|AX-94018510|AX-94018521|AX-93722230|AX-93922099|AX-93722242|AX-94274883|AX-94018563|AX-94018567|AX-93722251|AX-93722253|AX-94018578|AX-94281904|AX-94266933|AX-93722275|AX-93722352|AX-93722363|AX-93625923|AX-94018697|AX-93722392|AX-93722393|AX-93625931
Chr. 5 (36238983-37041764)	AX-93922099	TGACTTAATACCTAGTCTTCTGAACC	HSW	NT2	203	-0.01241	1.272e-07	-0.005056	0.996	AX-93722063|AX-94018400|AX-93625861|AX-94281889|AX-93722110|AX-94018510|AX-94018521|AX-93722230|AX-93922099|AX-93722242|AX-94274883|AX-94018563|AX-94018567|AX-93722251|AX-93722253|AX-94018578|AX-94281904|AX-94266933|AX-93722275|AX-93722352|AX-93722363|AX-93625923|AX-94018697|AX-93722392|AX-93722393|AX-93625931
Chr. 5 (36238983-37041764)	AX-93922099	TTACCTAATATGTAGTCTTGCGAACC	HSW	NT2	203	-4.255	0.06611	-3.772	0.000213	AX-93722063|AX-94018400|AX-93625861|AX-94281889|AX-93722110|AX-94018510|AX-94018521|AX-93722230|AX-93922099|AX-93722242|AX-94274883|AX-94018563|AX-94018567|AX-93722251|AX-93722253|AX-94018578|AX-94281904|AX-94266933|AX-93722275|AX-93722352|AX-93722363|AX-93625923|AX-94018697|AX-93722392|AX-93722393|AX-93625931
Chr. 5 (36238983-37041764)	AX-93922099	TTACCTTATACCTAGTCTTGCGAACC	HSW	NT2	203	1.086	0.0066	1.156	0.2492	AX-93722063|AX-94018400|AX-93625861|AX-94281889|AX-93722110|AX-94018510|AX-94018521|AX-93722230|AX-93922099|AX-93722242|AX-94274883|AX-94018563|AX-94018567|AX-93722251|AX-93722253|AX-94018578|AX-94281904|AX-94266933|AX-93722275|AX-93722352|AX-93722363|AX-93625923|AX-94018697|AX-93722392|AX-93722393|AX-93625931
Chr. 5 (36238983-37041764)	AX-93922099	TTACCTTATATGTAGTCTTGCGAACC	HSW	NT2	203	-4.638	0.02452	-2.248	0.02566	AX-93722063|AX-94018400|AX-93625861|AX-94281889|AX-93722110|AX-94018510|AX-94018521|AX-93722230|AX-93922099|AX-93722242|AX-94274883|AX-94018563|AX-94018567|AX-93722251|AX-93722253|AX-94018578|AX-94281904|AX-94266933|AX-93722275|AX-93722352|AX-93722363|AX-93625923|AX-94018697|AX-93722392|AX-93722393|AX-93625931
Chr. 5 (36238983-37041764)	AX-93922099	TTACCTTATGCCTAGTCTTGCGAACC	HSW	NT2	203	0.2574	0.00132	0.5154	0.6068	AX-93722063|AX-94018400|AX-93625861|AX-94281889|AX-93722110|AX-94018510|AX-94018521|AX-93722230|AX-93922099|AX-93722242|AX-94274883|AX-94018563|AX-94018567|AX-93722251|AX-93722253|AX-94018578|AX-94281904|AX-94266933|AX-93722275|AX-93722352|AX-93722363|AX-93625923|AX-94018697|AX-93722392|AX-93722393|AX-93625931
Chr. 5 (36238983-37041764)	AX-93922099	TTACCTTATGTCTAGTCTTCTGAACC	HSW	NT2	203	-1.577	0.00171	-0.5868	0.558	AX-93722063|AX-94018400|AX-93625861|AX-94281889|AX-93722110|AX-94018510|AX-94018521|AX-93722230|AX-93922099|AX-93722242|AX-94274883|AX-94018563|AX-94018567|AX-93722251|AX-93722253|AX-94018578|AX-94281904|AX-94266933|AX-93722275|AX-93722352|AX-93722363|AX-93625923|AX-94018697|AX-93722392|AX-93722393|AX-93625931
Chr. 5 (36238983-37041764)	AX-93922099	TTACCTTATGTCTAGTCTTGCGAACC	HSW	NT2	203	-0.06289	3.409e-05	-0.08278	0.9341	AX-93722063|AX-94018400|AX-93625861|AX-94281889|AX-93722110|AX-94018510|AX-94018521|AX-93722230|AX-93922099|AX-93722242|AX-94274883|AX-94018563|AX-94018567|AX-93722251|AX-93722253|AX-94018578|AX-94281904|AX-94266933|AX-93722275|AX-93722352|AX-93722363|AX-93625923|AX-94018697|AX-93722392|AX-93722393|AX-93625931
Chr. 5 (36238983-37041764)	AX-93922099	ATACCTTATGTCTAGTCTTGCGAACC	HSW	YZ1	203	0.7352	0.0007442	0.3869	0.6992	AX-93722063|AX-94018400|AX-93625861|AX-94281889|AX-93722110|AX-94018510|AX-94018521|AX-93722230|AX-93922099|AX-93722242|AX-94274883|AX-94018563|AX-94018567|AX-93722251|AX-93722253|AX-94018578|AX-94281904|AX-94266933|AX-93722275|AX-93722352|AX-93722363|AX-93625923|AX-94018697|AX-93722392|AX-93722393|AX-93625931
Chr. 5 (36238983-37041764)	AX-93922099	TGACTTAATACCTAGTCTTCTGAACC	HSW	YZ1	203	0.2921	7.976e-05	0.1266	0.8994	AX-93722063|AX-94018400|AX-93625861|AX-94281889|AX-93722110|AX-94018510|AX-94018521|AX-93722230|AX-93922099|AX-93722242|AX-94274883|AX-94018563|AX-94018567|AX-93722251|AX-93722253|AX-94018578|AX-94281904|AX-94266933|AX-93722275|AX-93722352|AX-93722363|AX-93625923|AX-94018697|AX-93722392|AX-93722393|AX-93625931
Chr. 5 (36238983-37041764)	AX-93922099	TTACCTAATATGTAGTCTTGCGAACC	HSW	YZ1	203	-3.711	0.05695	-3.484	0.000606	AX-93722063|AX-94018400|AX-93625861|AX-94281889|AX-93722110|AX-94018510|AX-94018521|AX-93722230|AX-93922099|AX-93722242|AX-94274883|AX-94018563|AX-94018567|AX-93722251|AX-93722253|AX-94018578|AX-94281904|AX-94266933|AX-93722275|AX-93722352|AX-93722363|AX-93625923|AX-94018697|AX-93722392|AX-93722393|AX-93625931
Chr. 5 (36238983-37041764)	AX-93922099	TTACCTTATACCTAGTCTTGCGAACC	HSW	YZ1	203	0.7063	0.003106	0.7913	0.4297	AX-93722063|AX-94018400|AX-93625861|AX-94281889|AX-93722110|AX-94018510|AX-94018521|AX-93722230|AX-93922099|AX-93722242|AX-94274883|AX-94018563|AX-94018567|AX-93722251|AX-93722253|AX-94018578|AX-94281904|AX-94266933|AX-93722275|AX-93722352|AX-93722363|AX-93625923|AX-94018697|AX-93722392|AX-93722393|AX-93625931
Chr. 5 (36238983-37041764)	AX-93922099	TTACCTTATATGTAGTCTTGCGAACC	HSW	YZ1	203	-3.839	0.01903	-1.975	0.04966	AX-93722063|AX-94018400|AX-93625861|AX-94281889|AX-93722110|AX-94018510|AX-94018521|AX-93722230|AX-93922099|AX-93722242|AX-94274883|AX-94018563|AX-94018567|AX-93722251|AX-93722253|AX-94018578|AX-94281904|AX-94266933|AX-93722275|AX-93722352|AX-93722363|AX-93625923|AX-94018697|AX-93722392|AX-93722393|AX-93625931
Chr. 5 (36238983-37041764)	AX-93922099	TTACCTTATGCCTAGTCTTGCGAACC	HSW	YZ1	203	0.1229	0.0003399	0.2614	0.794	AX-93722063|AX-94018400|AX-93625861|AX-94281889|AX-93722110|AX-94018510|AX-94018521|AX-93722230|AX-93922099|AX-93722242|AX-94274883|AX-94018563|AX-94018567|AX-93722251|AX-93722253|AX-94018578|AX-94281904|AX-94266933|AX-93722275|AX-93722352|AX-93722363|AX-93625923|AX-94018697|AX-93722392|AX-93722393|AX-93625931
Chr. 5 (36238983-37041764)	AX-93922099	TTACCTTATGTCTAGTCTTCTGAACC	HSW	YZ1	203	-1.523	0.001808	-0.6033	0.547	AX-93722063|AX-94018400|AX-93625861|AX-94281889|AX-93722110|AX-94018510|AX-94018521|AX-93722230|AX-93922099|AX-93722242|AX-94274883|AX-94018563|AX-94018567|AX-93722251|AX-93722253|AX-94018578|AX-94281904|AX-94266933|AX-93722275|AX-93722352|AX-93722363|AX-93625923|AX-94018697|AX-93722392|AX-93722393|AX-93625931
Chr. 5 (36238983-37041764)	AX-93922099	TTACCTTATGTCTAGTCTTGCGAACC	HSW	YZ1	203	-0.2547	0.0006339	-0.3571	0.7214	AX-93722063|AX-94018400|AX-93625861|AX-94281889|AX-93722110|AX-94018510|AX-94018521|AX-93722230|AX-93922099|AX-93722242|AX-94274883|AX-94018563|AX-94018567|AX-93722251|AX-93722253|AX-94018578|AX-94281904|AX-94266933|AX-93722275|AX-93722352|AX-93722363|AX-93625923|AX-94018697|AX-93722392|AX-93722393|AX-93625931
Chr. 5 (36238983-37041764)	AX-93922099	ATACCTTATGTCTAGTCTTGCGAACC	HSW	YZ2	207	0.06501	5.766e-06	0.03438	0.9726	AX-93722063|AX-94018400|AX-93625861|AX-94281889|AX-93722110|AX-94018510|AX-94018521|AX-93722230|AX-93922099|AX-93722242|AX-94274883|AX-94018563|AX-94018567|AX-93722251|AX-93722253|AX-94018578|AX-94281904|AX-94266933|AX-93722275|AX-93722352|AX-93722363|AX-93625923|AX-94018697|AX-93722392|AX-93722393|AX-93625931
Chr. 5 (36238983-37041764)	AX-93922099	TGACTTAATACCTAGTCTTCTGAACC	HSW	YZ2	207	-0.1096	1.112e-05	-0.04776	0.962	AX-93722063|AX-94018400|AX-93625861|AX-94281889|AX-93722110|AX-94018510|AX-94018521|AX-93722230|AX-93922099|AX-93722242|AX-94274883|AX-94018563|AX-94018567|AX-93722251|AX-93722253|AX-94018578|AX-94281904|AX-94266933|AX-93722275|AX-93722352|AX-93722363|AX-93625923|AX-94018697|AX-93722392|AX-93722393|AX-93625931
Chr. 5 (36238983-37041764)	AX-93922099	TTACCTAATATGTAGTCTTGCGAACC	HSW	YZ2	207	-3.792	0.05905	-3.587	0.0004185	AX-93722063|AX-94018400|AX-93625861|AX-94281889|AX-93722110|AX-94018510|AX-94018521|AX-93722230|AX-93922099|AX-93722242|AX-94274883|AX-94018563|AX-94018567|AX-93722251|AX-93722253|AX-94018578|AX-94281904|AX-94266933|AX-93722275|AX-93722352|AX-93722363|AX-93625923|AX-94018697|AX-93722392|AX-93722393|AX-93625931
Chr. 5 (36238983-37041764)	AX-93922099	TTACCTTATACCTAGTCTTGCGAACC	HSW	YZ2	207	0.9666	0.005999	1.112	0.2673	AX-93722063|AX-94018400|AX-93625861|AX-94281889|AX-93722110|AX-94018510|AX-94018521|AX-93722230|AX-93922099|AX-93722242|AX-94274883|AX-94018563|AX-94018567|AX-93722251|AX-93722253|AX-94018578|AX-94281904|AX-94266933|AX-93722275|AX-93722352|AX-93722363|AX-93625923|AX-94018697|AX-93722392|AX-93722393|AX-93625931
Chr. 5 (36238983-37041764)	AX-93922099	TTACCTTATATGTAGTCTTGCGAACC	HSW	YZ2	207	-4.532	0.02629	-2.353	0.01959	AX-93722063|AX-94018400|AX-93625861|AX-94281889|AX-93722110|AX-94018510|AX-94018521|AX-93722230|AX-93922099|AX-93722242|AX-94274883|AX-94018563|AX-94018567|AX-93722251|AX-93722253|AX-94018578|AX-94281904|AX-94266933|AX-93722275|AX-93722352|AX-93722363|AX-93625923|AX-94018697|AX-93722392|AX-93722393|AX-93625931
Chr. 5 (36238983-37041764)	AX-93922099	TTACCTTATGCCTAGTCTTGCGAACC	HSW	YZ2	207	-0.009808	2.173e-06	-0.02111	0.9832	AX-93722063|AX-94018400|AX-93625861|AX-94281889|AX-93722110|AX-94018510|AX-94018521|AX-93722230|AX-93922099|AX-93722242|AX-94274883|AX-94018563|AX-94018567|AX-93722251|AX-93722253|AX-94018578|AX-94281904|AX-94266933|AX-93722275|AX-93722352|AX-93722363|AX-93625923|AX-94018697|AX-93722392|AX-93722393|AX-93625931
Chr. 5 (36238983-37041764)	AX-93922099	TTACCTTATGTCTAGTCTTCTGAACC	HSW	YZ2	207	-1.242	0.001192	-0.4946	0.6214	AX-93722063|AX-94018400|AX-93625861|AX-94281889|AX-93722110|AX-94018510|AX-94018521|AX-93722230|AX-93922099|AX-93722242|AX-94274883|AX-94018563|AX-94018567|AX-93722251|AX-93722253|AX-94018578|AX-94281904|AX-94266933|AX-93722275|AX-93722352|AX-93722363|AX-93625923|AX-94018697|AX-93722392|AX-93722393|AX-93625931
Chr. 5 (36238983-37041764)	AX-93922099	TTACCTTATGTCTAGTCTTGCGAACC	HSW	YZ2	207	0.284	0.000798	0.4046	0.6862	AX-93722063|AX-94018400|AX-93625861|AX-94281889|AX-93722110|AX-94018510|AX-94018521|AX-93722230|AX-93922099|AX-93722242|AX-94274883|AX-94018563|AX-94018567|AX-93722251|AX-93722253|AX-94018578|AX-94281904|AX-94266933|AX-93722275|AX-93722352|AX-93722363|AX-93625923|AX-94018697|AX-93722392|AX-93722393|AX-93625931
